# Supplementary material for: (Z)-2-Phenyl-3-pivaloyl-1,1-dipropyl­guanidine
Source: Acta Crystallogr Sect E Struct Rep Online. 2009 Aug 8;65(Pt 9):o2073–4. doi: 10.1107/S160053680902978X (PMC2970094; doi:10.1107/S160053680902978X)
Supplement: Supplementary file 1 [file e-65-o2073-sup1.cif]

##############################################################################
###                                                                        ###
###        Electronic paper (Acta Crystallographica Section E)             ###
###                                                                        ###
##############################################################################
#                                                                            #
# This CIF contains the data in a paper accepted for publication in Acta     #
# Crystallographica Section E. It conforms to the requirements of Notes      #
# for Authors for Section E, and has been peer reviewed under the auspices   #
# of the IUCr Commission on Journals.                                        #
#                                                                            #
# Full details of the Crystallographic Information File format               #
# are given in the paper "The Crystallographic Information File (CIF):       #
# a New Standard Archive File for Crystallography" by S. R. Hall, F. H.      #
# Allen and I. D. Brown [Acta Cryst. (1991), A47, 655-685].                  #
#                                                                            #
# The current version of the core CIF dictionary is obtainable from          #
# ftp://ftp.iucr.org/pub/cif_core.dic. The current version number is 2.4.    #
#                                                                            #
# Software is freely available for graphical display of the structure(s) in  #
# this CIF.  For information consult the CIF home page http://www.iucr.org/  #
# cif/home.html                                                              #
#                                                                            #
# This file may be used for bona fide research purposes within the           #
# scientific community so long as proper attribution is given to the journal # 
# article from which it was obtained.                                        #
#                                                                            #
##############################################################################
                                             
data_I
_audit_creation_method     SHELXL-97
_chemical_name_systematic
;
(<i>Z</i>)-2-Phenyl-3-pivaloyl-1,1-dipropylguanidine
;
_chemical_name_common     ?
_chemical_formula_moiety     'C18 H29 N3 O'
_chemical_formula_sum     'C18 H29 N3 O'
_chemical_formula_iupac     'C18 H29 N3 O'
_chemical_formula_weight     303.44
_chemical_melting_point     ?
_symmetry_cell_setting     orthorhombic
_symmetry_space_group_name_H-M     'P 21 21 21'
_symmetry_space_group_name_Hall     'P 2ac 2ab'
loop_
    _symmetry_equiv_pos_as_xyz
    x,y,z
    -x+1/2,-y,z+1/2
    x+1/2,-y+1/2,-z
    -x,y+1/2,-z+1/2
_cell_length_a     9.898(5)
_cell_length_b     12.648(5)
_cell_length_c     15.126(5)
_cell_angle_alpha     90.000
_cell_angle_beta     90.000
_cell_angle_gamma     90.000
_cell_volume     1893.6(14)
_cell_formula_units_Z     4
_cell_measurement_reflns_used     31051
_cell_measurement_theta_min     2.46
_cell_measurement_theta_max     33.14
_cell_measurement_temperature     183(2)
_exptl_crystal_description     block
_exptl_crystal_colour     colourless
_exptl_crystal_size_max     0.42
_exptl_crystal_size_mid     0.42
_exptl_crystal_size_min     0.32
_exptl_crystal_density_diffrn     1.064
_exptl_crystal_density_meas     ?
_exptl_crystal_density_method     'not measured'
_exptl_crystal_F_000     664
_exptl_absorpt_coefficient_mu     0.067
_exptl_absorpt_correction_type     'multi-scan'
_exptl_absorpt_process_details     '(CrysAlis RED; Oxford Diffraction, 2006)'
_exptl_absorpt_correction_T_min     0.9725
_exptl_absorpt_correction_T_max     0.9789
_exptl_special_details
;
Empirical absorption correction using spherical harmonics,
implemented in SCALE3 ABSPACK scaling algorithm CrysAlis RED
(Oxford Diffraction, 2006)
;
_diffrn_ambient_temperature     183(2)
_diffrn_radiation_type     MoK\a
_diffrn_radiation_wavelength     0.71073
_diffrn_radiation_source     'Enhance (Mo) X-ray Source'
_diffrn_radiation_monochromator     graphite
_diffrn_measurement_device_type     'Oxford diffraction Xcalibur R'
_diffrn_measurement_method     'Profile data from \w'
_diffrn_detector_area_resol_mean     10.4498
_diffrn_reflns_number     31051
_diffrn_reflns_av_R_equivalents     0.0290
_diffrn_reflns_av_sigmaI/netI     0.0396
_diffrn_reflns_theta_min     2.46
_diffrn_reflns_theta_max     33.14
_diffrn_reflns_theta_full     33.14
_diffrn_measured_fraction_theta_max     0.999
_diffrn_measured_fraction_theta_full     0.999
_diffrn_reflns_limit_h_min     -14
_diffrn_reflns_limit_h_max     15
_diffrn_reflns_limit_k_min     -19
_diffrn_reflns_limit_k_max     19
_diffrn_reflns_limit_l_min     -23
_diffrn_reflns_limit_l_max     23
_diffrn_standards_number     0
_diffrn_standards_interval_count     ?
_diffrn_standards_interval_time     ?
_diffrn_standards_decay_%     0
_refine_special_details
;
Refinement of <i>F</i>^2^ against ALL reflections. The weighted <i>R</i>-factor
<i>wR</i> and goodness of fit <i>S</i> are based on <i>F</i>^2^, conventional
<i>R</i>-factors <i>R</i> are based on <i>F</i>, with <i>F</i> set to zero for
negative <i>F</i>^2^. The threshold expression of <i>F</i>^2^ >
\s(<i>F</i>^2^) is used only for calculating <i>R</i>-factors(gt) <i>etc</i>.
and is not relevant to the choice of reflections for refinement.
<i>R</i>-factors based on <i>F</i>^2^ are statistically about twice as large
as those based on <i>F</i>, and <i>R</i>- factors based on ALL data will be
even larger.
;
_reflns_number_total     7202
_reflns_number_gt     5107
_reflns_threshold_expression     I>2\s(I)
_refine_ls_structure_factor_coef     Fsqd
_refine_ls_matrix_type     full
_refine_ls_R_factor_all     0.0860
_refine_ls_R_factor_gt     0.0564
_refine_ls_wR_factor_gt     0.1228
_refine_ls_wR_factor_ref     0.1336
_refine_ls_goodness_of_fit_ref     0.970
_refine_ls_restrained_S_all     0.970
_refine_ls_number_reflns     7202
_refine_ls_number_parameters     211
_refine_ls_number_restraints     0
_refine_ls_hydrogen_treatment     mixed
_refine_ls_weighting_scheme     calc
_refine_ls_weighting_details
                 'calc w=1/[\s^2^(Fo^2^)+(0.0786P)^2^] where P=(Fo^2^+2Fc^2^)/3'
_atom_sites_solution_hydrogens     geom
_atom_sites_solution_primary     direct
_atom_sites_solution_secondary     difmap
_refine_ls_shift/su_max     0.000
_refine_ls_shift/su_mean     0.000
_refine_diff_density_max     0.297
_refine_diff_density_min     -0.181
_refine_ls_extinction_method     none
_refine_ls_extinction_coef     ?
_refine_ls_abs_structure_details     'Flack (1983), 3174 Friedel pairs'
_refine_ls_abs_structure_Flack     0.20(12)
loop_
    _atom_type_symbol
    _atom_type_description
    _atom_type_scat_dispersion_real
    _atom_type_scat_dispersion_imag
    _atom_type_scat_source
    'C' 'C' 0.0033 0.0016
                         'International Tables Vol C Tables 4.2.6.8 and 6.1.1.4'
    'H' 'H' 0.0000 0.0000
                         'International Tables Vol C Tables 4.2.6.8 and 6.1.1.4'
    'N' 'N' 0.0061 0.0033
                         'International Tables Vol C Tables 4.2.6.8 and 6.1.1.4'
    'O' 'O' 0.0106 0.0060
                         'International Tables Vol C Tables 4.2.6.8 and 6.1.1.4'
_computing_data_collection     'CrysAlis CCD (Oxford Diffraction, 2006)'
_computing_cell_refinement     'CrysAlis RED (Oxford Diffraction, 2006)'
_computing_data_reduction     'CrysAlis RED (Oxford Diffraction, 2006)'
_computing_structure_solution     'SHELXS97 (Sheldrick, 2008)'
_computing_structure_refinement     'SHELXL97 (Sheldrick, 2008)'
_computing_molecular_graphics     'ORTEP-3 (Farrugia, 1997)'
_computing_publication_material     'SHELXL97 (Sheldrick, 2008)'
loop_
    _atom_site_type_symbol
    _atom_site_label
    _atom_site_fract_x
    _atom_site_fract_y
    _atom_site_fract_z
    _atom_site_U_iso_or_equiv
    _atom_site_adp_type
    _atom_site_calc_flag
    _atom_site_refinement_flags
    _atom_site_occupancy
    _atom_site_disorder_assembly
    _atom_site_disorder_group
    N N1 0.64742(9) 0.28579(7) 0.00092(7) 0.02445(18) Uani d . 1 . .
    H H1 0.5657(17) 0.2689(11) 0.0027(9) 0.031(3) Uiso d . 1 . .
    N N3 0.67372(13) 0.43416(8) 0.09671(7) 0.0375(3) Uani d . 1 . .
    N N11 0.71989(11) 0.45147(7) -0.05199(7) 0.0299(2) Uani d . 1 . .
    C C11A 0.74991(15) 0.56368(9) -0.03790(10) 0.0386(3) Uani d . 1 . .
    H H11A 0.8100 0.5889 -0.0858 0.080 Uiso calc . 1 . .
    H H11B 0.7988 0.5719 0.0188 0.080 Uiso calc . 1 . .
    C C12A 0.62283(18) 0.63189(11) -0.03603(12) 0.0520(4) Uani d . 1 . .
    H H12A 0.5797 0.6314 -0.0951 0.080 Uiso calc . 1 . .
    H H12B 0.5578 0.6023 0.0070 0.080 Uiso calc . 1 . .
    C C13A 0.6579(2) 0.74502(11) -0.01020(13) 0.0614(5) Uani d . 1 . .
    H H13A 0.7048 0.7450 0.0469 0.0803(17) Uiso calc R 1 . .
    H H13B 0.5748 0.7867 -0.0055 0.0803(17) Uiso calc R 1 . .
    H H13C 0.7166 0.7761 -0.0554 0.0803(17) Uiso calc R 1 . .
    C C11B 0.72858(13) 0.40828(10) -0.14124(8) 0.0331(3) Uani d . 1 . .
    H H11C 0.7649 0.3355 -0.1376 0.080 Uiso calc . 1 . .
    H H11D 0.7938 0.4511 -0.1755 0.080 Uiso calc . 1 . .
    C C12B 0.59584(17) 0.40521(13) -0.19124(10) 0.0459(3) Uani d . 1 . .
    H H12C 0.5610 0.4780 -0.1986 0.080 Uiso calc . 1 . .
    H H12D 0.5286 0.3644 -0.1569 0.080 Uiso calc . 1 . .
    C C13B 0.6147(2) 0.35420(16) -0.28203(11) 0.0632(5) Uani d . 1 . .
    H H13D 0.6810 0.3948 -0.3161 0.0803(17) Uiso calc R 1 . .
    H H13E 0.5282 0.3536 -0.3136 0.0803(17) Uiso calc R 1 . .
    H H13F 0.6471 0.2815 -0.2746 0.0803(17) Uiso calc R 1 . .
    O O1 0.86233(8) 0.23044(7) 0.00147(7) 0.0390(2) Uani d . 1 . .
    C C2 0.68297(11) 0.39354(8) 0.01936(8) 0.0265(2) Uani d . 1 . .
    C C3 0.74191(11) 0.20881(8) -0.00239(8) 0.0271(2) Uani d . 1 . .
    C C21 0.68941(12) 0.09564(9) -0.01267(10) 0.0366(3) Uani d . 1 . .
    C C22 0.6283(2) 0.08507(15) -0.10465(14) 0.0698(6) Uani d . 1 . .
    H H22A 0.5525 0.1344 -0.1107 0.0803(17) Uiso calc R 1 . .
    H H22B 0.5960 0.0126 -0.1133 0.0803(17) Uiso calc R 1 . .
    H H22C 0.6971 0.1015 -0.1491 0.0803(17) Uiso calc R 1 . .
    C C23 0.80917(14) 0.02055(10) -0.00221(14) 0.0550(4) Uani d . 1 . .
    H H23A 0.8782 0.0377 -0.0464 0.0803(17) Uiso calc R 1 . .
    H H23B 0.7787 -0.0525 -0.0107 0.0803(17) Uiso calc R 1 . .
    H H23C 0.8475 0.0283 0.0572 0.0803(17) Uiso calc R 1 . .
    C C24 0.58315(17) 0.07004(12) 0.05771(15) 0.0597(5) Uani d . 1 . .
    H H24A 0.6207 0.0838 0.1166 0.0803(17) Uiso calc R 1 . .
    H H24B 0.5574 -0.0046 0.0532 0.0803(17) Uiso calc R 1 . .
    H H24C 0.5033 0.1145 0.0484 0.0803(17) Uiso calc R 1 . .
    C C31 0.64035(15) 0.36809(11) 0.16887(8) 0.0377(3) Uani d . 1 . .
    C C32 0.51984(17) 0.38671(15) 0.21422(10) 0.0513(4) Uani d . 1 . .
    H H32 0.4640 0.4448 0.1983 0.070(3) Uiso calc R 1 . .
    C C33 0.4819(2) 0.31964(17) 0.28296(11) 0.0613(5) Uani d . 1 . .
    H H33 0.3985 0.3310 0.3124 0.070(3) Uiso calc R 1 . .
    C C34 0.5638(2) 0.23707(16) 0.30876(11) 0.0648(5) Uani d . 1 . .
    H H34 0.5363 0.1906 0.3547 0.070(3) Uiso calc R 1 . .
    C C35 0.6853(2) 0.22300(16) 0.26725(10) 0.0650(5) Uani d . 1 . .
    H H35 0.7439 0.1679 0.2860 0.070(3) Uiso calc R 1 . .
    C C36 0.72416(19) 0.28850(15) 0.19788(11) 0.0530(4) Uani d . 1 . .
    H H36 0.8093 0.2782 0.1703 0.070(3) Uiso calc R 1 . .
loop_
    _atom_site_aniso_label
    _atom_site_aniso_U_11
    _atom_site_aniso_U_22
    _atom_site_aniso_U_33
    _atom_site_aniso_U_12
    _atom_site_aniso_U_13
    _atom_site_aniso_U_23
    N1 0.0163(4) 0.0234(4) 0.0336(5) -0.0025(3) 0.0004(4) 0.0011(4)
    N3 0.0474(7) 0.0315(5) 0.0335(5) -0.0081(5) 0.0063(5) -0.0019(4)
    N11 0.0322(5) 0.0245(4) 0.0329(5) -0.0028(4) 0.0041(4) 0.0026(4)
    C11A 0.0450(8) 0.0240(5) 0.0469(7) -0.0079(5) 0.0106(6) 0.0021(5)
    C12A 0.0585(10) 0.0288(6) 0.0687(10) 0.0005(6) 0.0091(8) -0.0044(6)
    C13A 0.0930(13) 0.0275(6) 0.0637(10) -0.0057(7) 0.0275(10) -0.0062(6)
    C11B 0.0347(6) 0.0330(5) 0.0316(6) -0.0006(5) 0.0067(5) 0.0056(5)
    C12B 0.0480(8) 0.0471(8) 0.0427(7) 0.0090(6) -0.0081(7) 0.0005(7)
    C13B 0.0798(13) 0.0689(11) 0.0409(9) 0.0042(10) -0.0133(9) -0.0021(8)
    O1 0.0181(4) 0.0343(4) 0.0647(6) -0.0013(3) 0.0010(4) 0.0017(5)
    C2 0.0207(5) 0.0247(5) 0.0340(6) -0.0016(4) 0.0005(4) 0.0011(4)
    C3 0.0194(5) 0.0260(4) 0.0358(6) -0.0018(4) 0.0006(5) 0.0030(5)
    C21 0.0234(5) 0.0243(5) 0.0621(8) -0.0007(4) -0.0032(6) 0.0000(5)
    C22 0.0741(13) 0.0471(9) 0.0882(14) -0.0103(8) -0.0347(11) -0.0170(9)
    C23 0.0337(7) 0.0287(6) 0.1028(14) 0.0057(5) -0.0018(9) -0.0006(8)
    C24 0.0383(8) 0.0322(7) 0.1086(15) -0.0060(6) 0.0181(9) 0.0162(8)
    C31 0.0472(8) 0.0387(7) 0.0271(6) -0.0112(6) 0.0022(5) -0.0056(5)
    C32 0.0471(9) 0.0683(11) 0.0384(8) -0.0075(8) 0.0036(7) 0.0031(7)
    C33 0.0550(10) 0.0903(14) 0.0387(8) -0.0193(10) 0.0083(8) 0.0046(8)
    C34 0.0904(14) 0.0744(12) 0.0296(7) -0.0249(11) 0.0002(9) 0.0103(8)
    C35 0.0958(15) 0.0657(11) 0.0334(7) 0.0116(11) -0.0007(9) 0.0094(7)
    C36 0.0615(10) 0.0613(9) 0.0364(7) 0.0057(8) 0.0063(7) 0.0039(7)
_geom_special_details
;
All e.s.d.'s (except the e.s.d. in the dihedral angle between two l.s. planes)
are estimated using the full covariance matrix. The cell e.s.d.'s are taken
into account individually in the estimation of e.s.d.'s in distances, angles
and torsion angles; correlations between e.s.d.'s in cell parameters are only
used when they are defined by crystal symmetry. An approximate (isotropic)
treatment of cell e.s.d.'s is used for estimating e.s.d.'s involving l.s.
planes.
;
loop_
    _geom_bond_atom_site_label_1
    _geom_bond_atom_site_label_2
    _geom_bond_site_symmetry_2
    _geom_bond_distance
    _geom_bond_publ_flag
    N1 C3 . 1.3510(14) ?
    N1 C2 . 1.4348(15) ?
    N1 H1 . 0.837(17) ?
    N3 C2 . 1.2812(16) ?
    N3 C31 . 1.4140(17) ?
    N11 C2 . 1.3548(15) ?
    N11 C11B . 1.4590(17) ?
    N11 C11A . 1.4656(16) ?
    C11A C12A . 1.526(2) ?
    C11A H11A . 0.9900 ?
    C11A H11B . 0.9900 ?
    C12A C13A . 1.523(2) ?
    C12A H12A . 0.9900 ?
    C12A H12B . 0.9900 ?
    C13A H13A . 0.9800 ?
    C13A H13B . 0.9800 ?
    C13A H13C . 0.9800 ?
    C11B C12B . 1.516(2) ?
    C11B H11C . 0.9900 ?
    C11B H11D . 0.9900 ?
    C12B C13B . 1.529(2) ?
    C12B H12C . 0.9900 ?
    C12B H12D . 0.9900 ?
    C13B H13D . 0.9800 ?
    C13B H13E . 0.9800 ?
    C13B H13F . 0.9800 ?
    O1 C3 . 1.2243(15) ?
    C3 C21 . 1.5307(16) ?
    C21 C22 . 1.522(2) ?
    C21 C23 . 1.5270(18) ?
    C21 C24 . 1.532(2) ?
    C22 H22A . 0.9800 ?
    C22 H22B . 0.9800 ?
    C22 H22C . 0.9800 ?
    C23 H23A . 0.9800 ?
    C23 H23B . 0.9800 ?
    C23 H23C . 0.9800 ?
    C24 H24A . 0.9800 ?
    C24 H24B . 0.9800 ?
    C24 H24C . 0.9800 ?
    C31 C36 . 1.376(2) ?
    C31 C32 . 1.396(2) ?
    C32 C33 . 1.394(2) ?
    C32 H32 . 0.9500 ?
    C33 C34 . 1.378(3) ?
    C33 H33 . 0.9500 ?
    C34 C35 . 1.369(3) ?
    C34 H34 . 0.9500 ?
    C35 C36 . 1.391(3) ?
    C35 H35 . 0.9500 ?
    C36 H36 . 0.9500 ?
loop_
    _geom_angle_atom_site_label_1
    _geom_angle_atom_site_label_2
    _geom_angle_atom_site_label_3
    _geom_angle_site_symmetry_1
    _geom_angle_site_symmetry_3
    _geom_angle
    _geom_angle_publ_flag
    C3 N1 C2 . . 121.47(9) ?
    C3 N1 H1 . . 119.1(9) ?
    C2 N1 H1 . . 118.2(9) ?
    C2 N3 C31 . . 119.01(10) ?
    C2 N11 C11B . . 123.42(10) ?
    C2 N11 C11A . . 117.56(10) ?
    C11B N11 C11A . . 119.01(10) ?
    N11 C11A C12A . . 112.54(12) ?
    N11 C11A H11A . . 109.1 ?
    C12A C11A H11A . . 109.1 ?
    N11 C11A H11B . . 109.1 ?
    C12A C11A H11B . . 109.1 ?
    H11A C11A H11B . . 107.8 ?
    C13A C12A C11A . . 110.38(15) ?
    C13A C12A H12A . . 109.6 ?
    C11A C12A H12A . . 109.6 ?
    C13A C12A H12B . . 109.6 ?
    C11A C12A H12B . . 109.6 ?
    H12A C12A H12B . . 108.1 ?
    C12A C13A H13A . . 109.5 ?
    C12A C13A H13B . . 109.5 ?
    H13A C13A H13B . . 109.5 ?
    C12A C13A H13C . . 109.5 ?
    H13A C13A H13C . . 109.5 ?
    H13B C13A H13C . . 109.5 ?
    N11 C11B C12B . . 114.80(11) ?
    N11 C11B H11C . . 108.6 ?
    C12B C11B H11C . . 108.6 ?
    N11 C11B H11D . . 108.6 ?
    C12B C11B H11D . . 108.6 ?
    H11C C11B H11D . . 107.5 ?
    C11B C12B C13B . . 110.64(14) ?
    C11B C12B H12C . . 109.5 ?
    C13B C12B H12C . . 109.5 ?
    C11B C12B H12D . . 109.5 ?
    C13B C12B H12D . . 109.5 ?
    H12C C12B H12D . . 108.1 ?
    C12B C13B H13D . . 109.5 ?
    C12B C13B H13E . . 109.5 ?
    H13D C13B H13E . . 109.5 ?
    C12B C13B H13F . . 109.5 ?
    H13D C13B H13F . . 109.5 ?
    H13E C13B H13F . . 109.5 ?
    N3 C2 N11 . . 122.01(10) ?
    N3 C2 N1 . . 122.72(10) ?
    N11 C2 N1 . . 115.16(10) ?
    O1 C3 N1 . . 120.74(10) ?
    O1 C3 C21 . . 122.97(10) ?
    N1 C3 C21 . . 116.28(10) ?
    C22 C21 C23 . . 110.35(15) ?
    C22 C21 C24 . . 110.14(15) ?
    C23 C21 C24 . . 109.27(13) ?
    C22 C21 C3 . . 108.02(12) ?
    C23 C21 C3 . . 107.92(10) ?
    C24 C21 C3 . . 111.11(12) ?
    C21 C22 H22A . . 109.5 ?
    C21 C22 H22B . . 109.5 ?
    H22A C22 H22B . . 109.5 ?
    C21 C22 H22C . . 109.5 ?
    H22A C22 H22C . . 109.5 ?
    H22B C22 H22C . . 109.5 ?
    C21 C23 H23A . . 109.5 ?
    C21 C23 H23B . . 109.5 ?
    H23A C23 H23B . . 109.5 ?
    C21 C23 H23C . . 109.5 ?
    H23A C23 H23C . . 109.5 ?
    H23B C23 H23C . . 109.5 ?
    C21 C24 H24A . . 109.5 ?
    C21 C24 H24B . . 109.5 ?
    H24A C24 H24B . . 109.5 ?
    C21 C24 H24C . . 109.5 ?
    H24A C24 H24C . . 109.5 ?
    H24B C24 H24C . . 109.5 ?
    C36 C31 C32 . . 118.80(14) ?
    C36 C31 N3 . . 122.50(14) ?
    C32 C31 N3 . . 118.67(14) ?
    C33 C32 C31 . . 119.64(17) ?
    C33 C32 H32 . . 120.2 ?
    C31 C32 H32 . . 120.2 ?
    C34 C33 C32 . . 120.91(18) ?
    C34 C33 H33 . . 119.5 ?
    C32 C33 H33 . . 119.5 ?
    C35 C34 C33 . . 119.04(17) ?
    C35 C34 H34 . . 120.5 ?
    C33 C34 H34 . . 120.5 ?
    C34 C35 C36 . . 120.78(19) ?
    C34 C35 H35 . . 119.6 ?
    C36 C35 H35 . . 119.6 ?
    C31 C36 C35 . . 120.62(17) ?
    C31 C36 H36 . . 119.7 ?
    C35 C36 H36 . . 119.7 ?
loop_
    _geom_torsion_atom_site_label_1
    _geom_torsion_atom_site_label_2
    _geom_torsion_atom_site_label_3
    _geom_torsion_atom_site_label_4
    _geom_torsion_site_symmetry_1
    _geom_torsion_site_symmetry_2
    _geom_torsion_site_symmetry_3
    _geom_torsion_site_symmetry_4
    _geom_torsion
    _geom_torsion_publ_flag
    C2 N11 C11A C12A . . . . -82.33(15) ?
    C11B N11 C11A C12A . . . . 96.56(14) ?
    N11 C11A C12A C13A . . . . 173.14(13) ?
    C2 N11 C11B C12B . . . . 83.80(15) ?
    C11A N11 C11B C12B . . . . -95.02(14) ?
    N11 C11B C12B C13B . . . . -177.43(13) ?
    C31 N3 C2 N11 . . . . -177.27(12) ?
    C31 N3 C2 N1 . . . . 6.59(19) ?
    C11B N11 C2 N3 . . . . -178.62(12) ?
    C11A N11 C2 N3 . . . . 0.21(18) ?
    C11B N11 C2 N1 . . . . -2.21(16) ?
    C11A N11 C2 N1 . . . . 176.62(10) ?
    C3 N1 C2 N3 . . . . -97.25(15) ?
    C3 N1 C2 N11 . . . . 86.36(13) ?
    C2 N1 C3 O1 . . . . -7.40(18) ?
    C2 N1 C3 C21 . . . . 173.61(12) ?
    O1 C3 C21 C22 . . . . -110.60(16) ?
    N1 C3 C21 C22 . . . . 68.37(16) ?
    O1 C3 C21 C23 . . . . 8.71(19) ?
    N1 C3 C21 C23 . . . . -172.32(13) ?
    O1 C3 C21 C24 . . . . 128.49(15) ?
    N1 C3 C21 C24 . . . . -52.54(16) ?
    C2 N3 C31 C36 . . . . 65.47(19) ?
    C2 N3 C31 C32 . . . . -116.74(15) ?
    C36 C31 C32 C33 . . . . -5.0(2) ?
    N3 C31 C32 C33 . . . . 177.09(14) ?
    C31 C32 C33 C34 . . . . 2.1(3) ?
    C32 C33 C34 C35 . . . . 1.6(3) ?
    C33 C34 C35 C36 . . . . -2.3(3) ?
    C32 C31 C36 C35 . . . . 4.4(2) ?
    N3 C31 C36 C35 . . . . -177.80(15) ?
    C34 C35 C36 C31 . . . . -0.8(3) ?
loop_
    _geom_hbond_atom_site_label_D
    _geom_hbond_atom_site_label_H
    _geom_hbond_atom_site_label_A
    _geom_hbond_site_symmetry_A
    _geom_hbond_distance_DH
    _geom_hbond_distance_HA
    _geom_hbond_distance_DA
    _geom_hbond_angle_DHA
    _geom_hbond_publ_flag
    N1 H1 O1 3_455 0.837(17) 2.01(2) 2.830(2) 165.0(10)
                                                     yes
data_global
_journal_date_recd_electronic     2009-07-14
_journal_date_accepted     2009-07-27
_journal_name_full     'Acta Crystallographica, Section E'
_journal_year     2009
_journal_volume     65
_journal_issue      9
_journal_page_first     o2073
_journal_page_last     o2074
_journal_paper_category     QO
_journal_coeditor_code     SU2130
_publ_contact_author_name
;
'Said^*^, Muhammad'
;
_publ_contact_author_address
;
Department of Chemistry
Quaid-i-Azam University
Islamabad-45320, Pakistan
;
_publ_contact_author_email     msaidqau@yahoo.com
_publ_contact_author_fax     ?
_publ_contact_author_phone     ?
_publ_section_title
;
(<i>Z</i>)-2-Phenyl-3-pivaloyl-1,1-dipropylguanidine
;
loop_
    _publ_author_name
    _publ_author_address
    'Said, Muhammad'
;
Department of Chemistry
Quaid-i-Azam University
Islamabad 45320
Pakistan
;
    'Murtaza, Ghulam'
;
Department of Chemistry
Quaid-i-Azam University
Islamabad 45320
Pakistan
;
    'Freisinger, Eva'
;
University of Z\"urich
Institute of Inorganic Chemistry
Winterthurerstrasse 190
8057-Z\"urich
Switzerland
;
    'Anwar, Saeed'
;
Department of Chemistry
Abdul Wali Khan University
Mardan, Pakistan
;
    'Rauf, Abdur'
;
Department of Chemistry
Islamia University of Bahawalpur, Pakistan
;
_publ_section_synopsis     .
