# Supplementary material for: (Z)-2-Phenyl-3-pivaloyl-1,1-dipropyl­guanidine
Source: Acta Crystallogr Sect E Struct Rep Online. 2009 Aug 8;65(Pt 9):o2073–4. doi: 10.1107/S160053680902978X (PMC2970094; doi:10.1107/S160053680902978X)
Supplement: Supplementary file 2 [file e-65-o2073-Isup2.hkl]

# 
# h,k,l, Fc-squared, Fo-squared, sigma(Fo-squared) and status flag 
# 
data_I
_shelx_title                 ? 
_shelx_refln_list_code          4 
_shelx_F_calc_maximum      159.87 
_exptl_crystal_F_000       664.00 
_reflns_d_resolution_high  0.6500 
 
loop_ 
 _symmetry_equiv_pos_as_xyz 
 'x, y, z' 
 '-x+1/2, -y, z+1/2' 
 'x+1/2, -y+1/2, -z' 
 '-x, y+1/2, -z+1/2' 
 
_cell_length_a     9.8980 
_cell_length_b    12.6480 
_cell_length_c    15.1260 
_cell_angle_alpha  90.000 
_cell_angle_beta   90.050 
_cell_angle_gamma  90.000 
 
_shelx_F_squared_multiplier     1.000 
 
loop_ 
 _refln_index_h 
 _refln_index_k 
 _refln_index_l 
 _refln_F_squared_calc 
 _refln_F_squared_meas 
 _refln_F_squared_sigma 
 _refln_observed_status 
   2   0   0    14299.82    15068.82     63.21 o 
   4   0   0      558.73      608.56      6.59 o 
   6   0   0      185.29      238.57      2.77 o 
   8   0   0      142.43      145.55      3.54 o 
  10   0   0       22.24       26.12      3.16 o 
  12   0   0        6.34        5.36      6.77 o 
  14   0   0        0.75       -3.62      8.38 o 
   1   1   0     5784.68     6151.86     19.65 o 
   2   1   0     6560.96     6673.95     20.58 o 
   3   1   0      968.41     1012.61      4.69 o 
   4   1   0      451.07      538.12      2.76 o 
   5   1   0       33.57       33.61      1.06 o 
   6   1   0      655.05      783.20      7.26 o 
   7   1   0       67.89       64.20      1.81 o 
   8   1   0      100.01      100.33      2.43 o 
   9   1   0      113.28      116.80      2.79 o 
  10   1   0       10.06       12.09      2.17 o 
  11   1   0        1.66        3.63      2.18 o 
  12   1   0        2.18        7.76      4.82 o 
  13   1   0        0.49       -2.97      5.38 o 
  14   1   0       23.78       34.55      6.93 o 
  15   1   0        3.05        3.49     10.12 o 
   0   2   0     1552.00     1654.43     16.55 o 
   1   2   0     3481.00     3626.21     11.39 o 
   2   2   0      292.88      409.34      1.51 o 
   3   2   0      504.49      517.89      2.80 o 
   4   2   0      505.16      585.76      2.07 o 
   5   2   0      797.41      737.32      3.87 o 
   6   2   0      154.59      189.27      1.47 o 
   7   2   0       72.86       81.60      2.02 o 
   8   2   0      358.35      345.09      5.78 o 
   9   2   0       11.70       11.80      2.37 o 
  10   2   0      316.27      289.33      4.03 o 
  11   2   0       11.55       15.87      2.32 o 
  12   2   0        0.74        1.36      4.84 o 
  13   2   0        8.35       13.78      8.75 o 
  14   2   0       30.15       32.06     10.02 o 
  15   2   0        2.17        6.23     10.30 o 
   1   3   0      879.41      973.51      5.77 o 
   2   3   0     9262.91    10175.03     53.67 o 
   3   3   0     1289.31     1430.45      6.99 o 
   4   3   0     1135.14     1201.45      9.09 o 
   5   3   0      686.41      692.13      3.61 o 
   6   3   0        0.60        0.76      0.82 o 
   7   3   0        6.42       10.73      1.03 o 
   8   3   0        7.32        5.58      1.17 o 
   9   3   0       12.13       12.51      2.22 o 
  10   3   0        0.12        2.74      2.33 o 
  11   3   0        7.02       11.98      2.52 o 
  12   3   0       30.65       27.81      8.09 o 
  13   3   0        2.84        7.99      7.74 o 
  14   3   0        1.17       12.80      9.60 o 
  15   3   0        1.34        8.38     10.19 o 
   0   4   0      104.16       99.46      1.95 o 
   1   4   0      462.47      495.52      4.34 o 
   2   4   0     1145.99     1244.44      8.27 o 
   3   4   0      154.50      208.96      1.84 o 
   4   4   0        5.98        7.21      0.84 o 
   5   4   0      792.47      783.78      5.72 o 
   6   4   0        7.12        5.43      1.06 o 
   7   4   0      413.45      421.79      2.66 o 
   8   4   0        0.13        0.12      0.87 o 
   9   4   0        7.13       10.21      1.68 o 
  10   4   0      131.52      128.62      3.60 o 
  11   4   0        6.79        6.83      3.55 o 
  12   4   0        0.44       12.50      7.49 o 
  13   4   0        0.54       -1.08      7.71 o 
  14   4   0       37.61       45.58     10.32 o 
   1   5   0     2703.91     2869.04     11.60 o 
   2   5   0      108.94      145.02      2.24 o 
   3   5   0       19.18       17.18      1.29 o 
   4   5   0        4.36        0.07      1.19 o 
   5   5   0      148.73      149.56      2.01 o 
   6   5   0      346.67      366.47      3.26 o 
   7   5   0        4.87        4.33      1.37 o 
   8   5   0      179.41      168.07      2.62 o 
   9   5   0       29.01       32.16      1.92 o 
  10   5   0        0.00        2.64      2.63 o 
  11   5   0        2.43        3.61      3.64 o 
  12   5   0        3.40        4.26      7.09 o 
  13   5   0       34.69       40.46      8.63 o 
  14   5   0       21.28       22.48      9.93 o 
   0   6   0     9698.23    10194.38     90.75 o 
   1   6   0       64.02       82.24      2.01 o 
   2   6   0     1393.17     1497.16      6.31 o 
   3   6   0      712.91      764.74      3.83 o 
   4   6   0      150.48      139.06      2.57 o 
   5   6   0       72.37       82.21      1.88 o 
   6   6   0        1.02        2.54      2.01 o 
   7   6   0       47.50       51.84      1.99 o 
   8   6   0        6.55        5.32      1.58 o 
   9   6   0        2.10        2.15      1.86 o 
  10   6   0        3.48        6.99      2.92 o 
  11   6   0       46.75       47.91      4.60 o 
  12   6   0       10.69       10.68      7.45 o 
  13   6   0        1.38        8.26      8.15 o 
  14   6   0        0.07        3.88      8.79 o 
   1   7   0       17.49       19.01      1.14 o 
   2   7   0      214.64      269.83      2.75 o 
   3   7   0     1453.29     1479.38     11.52 o 
   4   7   0        0.00        2.95      1.85 o 
   5   7   0       66.88       62.11      2.53 o 
   6   7   0      285.69      283.67      4.60 o 
   7   7   0       78.41       90.23      2.45 o 
   8   7   0        0.07        1.77      1.68 o 
   9   7   0        9.47       13.10      2.18 o 
  10   7   0       45.80       46.84      3.45 o 
  11   7   0        1.98       12.87      4.07 o 
  12   7   0      114.02      114.07     10.49 o 
  13   7   0        0.18       -1.83      9.34 o 
  14   7   0        2.61        7.10      9.79 o 
   0   8   0       15.23       17.61      3.13 o 
   1   8   0        0.00        1.32      1.56 o 
   2   8   0      295.16      358.03      3.28 o 
   3   8   0        0.87        5.99      1.67 o 
   4   8   0      634.45      596.72      5.27 o 
   5   8   0       50.80       38.37      2.52 o 
   6   8   0      254.28      251.86      6.00 o 
   7   8   0      153.13      127.02      3.19 o 
   8   8   0       10.67        9.66      2.31 o 
   9   8   0        0.38        0.55      2.64 o 
  10   8   0        3.56        8.10      4.39 o 
  11   8   0       23.13       30.76      4.88 o 
  12   8   0       37.03       43.09      8.90 o 
  13   8   0       14.43       13.61      9.49 o 
   1   9   0      207.44      204.48      3.15 o 
   2   9   0     1109.16     1078.78      5.72 o 
   3   9   0      393.40      378.14      3.71 o 
   4   9   0      383.35      404.43      5.28 o 
   5   9   0       14.13        9.48      2.94 o 
   6   9   0        1.52        0.49      3.76 o 
   7   9   0       21.26       15.93      2.54 o 
   8   9   0        8.05        5.47      2.52 o 
   9   9   0        1.23        1.15      2.93 o 
  10   9   0        5.12        5.66      4.03 o 
  11   9   0        1.50        4.09      4.65 o 
  12   9   0        0.82        1.57      8.35 o 
  13   9   0        2.53        3.89      9.35 o 
   0  10   0       28.37       29.01      3.78 o 
   1  10   0      129.80      137.10      2.86 o 
   2  10   0       17.17       10.34      1.18 o 
   3  10   0      161.17      161.53      3.28 o 
   4  10   0       58.23       47.48      2.57 o 
   5  10   0        4.71        7.53      2.57 o 
   6  10   0        4.20        3.43      3.90 o 
   7  10   0       39.00       37.15      2.87 o 
   8  10   0        8.09        6.74      2.73 o 
   9  10   0        5.91        3.72      3.47 o 
  10  10   0       14.86       14.31      4.37 o 
  11  10   0        5.12        8.70      5.19 o 
  12  10   0        5.74        7.29      8.55 o 
  13  10   0        0.40        4.38     10.33 o 
   1  11   0      135.90      100.68      2.83 o 
   2  11   0        7.13        4.76      2.23 o 
   3  11   0        0.45        2.38      2.25 o 
   4  11   0       42.19       32.37      2.61 o 
   5  11   0       33.21       36.94      3.56 o 
   6  11   0        0.55        1.25      2.71 o 
   7  11   0       10.36        9.45      2.87 o 
   8  11   0       25.51       27.62      3.12 o 
   9  11   0        1.34        5.37      3.67 o 
  10  11   0       17.77       20.12      4.39 o 
  11  11   0        3.28        4.26      9.31 o 
  12  11   0        7.79        4.51      9.84 o 
   0  12   0       25.80       21.99      2.84 o 
   1  12   0        9.93        6.25      2.36 o 
   2  12   0       44.70       38.63      2.58 o 
   3  12   0       46.36       45.80      2.66 o 
   4  12   0        5.57        5.98      2.88 o 
   5  12   0        2.59        4.29      3.46 o 
   6  12   0        0.01        1.35      2.67 o 
   7  12   0       71.94       66.37      3.28 o 
   8  12   0       61.67       79.78      3.70 o 
   9  12   0        2.55       -1.00      3.36 o 
  10  12   0       27.83       39.38      5.10 o 
  11  12   0       42.15       46.83     10.30 o 
   1  13   0       27.83       23.92      2.41 o 
   2  13   0       56.10       52.26      2.91 o 
   3  13   0       53.05       60.03      3.19 o 
   4  13   0       62.05       55.79      4.01 o 
   5  13   0        3.30        5.09      3.70 o 
   6  13   0        0.00        2.57      2.88 o 
   7  13   0        0.14        3.79      2.92 o 
   8  13   0       14.96       13.05      3.11 o 
   9  13   0        1.17        2.48      3.56 o 
  10  13   0        4.75       11.05      4.61 o 
  11  13   0        5.80        7.23      9.55 o 
   0  14   0       85.22       88.55      4.03 o 
   1  14   0        0.00        2.83      2.40 o 
   2  14   0       21.05       30.96      3.15 o 
   3  14   0        0.36        0.96      3.22 o 
   4  14   0       17.62       18.74      3.77 o 
   5  14   0       27.90       29.18      3.25 o 
   6  14   0       34.59       40.62      3.37 o 
   7  14   0        1.86        3.81      3.14 o 
   8  14   0       67.66       72.66      3.79 o 
   9  14   0        2.28        6.23      3.77 o 
  10  14   0       51.51       54.72      6.60 o 
   1  15   0       57.79       57.91      3.14 o 
   2  15   0       36.91       39.54      3.41 o 
   3  15   0        1.75        6.03      3.14 o 
   4  15   0        0.14        2.99      3.11 o 
   5  15   0       63.42       70.56      4.16 o 
   6  15   0       30.34       29.23      3.46 o 
   7  15   0        2.73        2.17      3.39 o 
   8  15   0        4.67        3.66      3.45 o 
   9  15   0       18.30       16.06      9.07 o 
   0  16   0        7.15        8.16      3.97 o 
   1  16   0        8.92       12.89      3.01 o 
   2  16   0       16.25       17.67      2.84 o 
   3  16   0        0.03        2.12      2.95 o 
   4  16   0        0.01        5.48      3.04 o 
   5  16   0        0.52        2.66      3.17 o 
   6  16   0        4.67        9.82      3.62 o 
   7  16   0        2.54        0.85      3.53 o 
   8  16   0        4.42        6.74      4.13 o 
   1  17   0       32.10       35.01      3.29 o 
   2  17   0       44.87       50.48      3.41 o 
   3  17   0       48.59       50.55      3.56 o 
   4  17   0       76.61       67.04      3.73 o 
   5  17   0        5.82        7.12      3.26 o 
   6  17   0       19.91       24.47      3.54 o 
   7  17   0        3.61        4.24      3.45 o 
   0  18   0        1.97        5.53      4.97 o 
   1  18   0        4.81        9.17      3.49 o 
   2  18   0        6.21        7.07      3.85 o 
   3  18   0        0.00        2.40      3.87 o 
   4  18   0        7.47       15.13      3.96 o 
   5  18   0        8.16       10.48      3.92 o 
   1  19   0       11.30       13.18      3.82 o 
   2  19   0        0.00        5.61      3.96 o 
   3  19   0        0.00        6.24      4.09 o 
   1   0   1     1873.07     1393.54    274.19 o 
   2   0   1    15039.73    15535.08     59.18 o 
   3   0   1      457.68      456.32      2.93 o 
   4   0   1      905.17     1033.72      6.46 o 
   5   0   1     1150.49     1305.54      5.89 o 
   6   0   1      214.96      228.73      2.10 o 
   7   0   1       48.68       46.00      1.48 o 
   9   0   1       67.26       60.61      2.26 o 
  10   0   1        0.79        0.33      1.90 o 
  11   0   1        7.05        4.66      3.09 o 
  12   0   1        1.98        4.49      4.79 o 
  13   0   1        0.01        1.80      5.94 o 
  14   0   1       36.04       40.64      6.68 o 
  15   0   1        0.88        3.05      6.63 o 
 -15   1   1        0.38        1.05      9.98 o 
 -14   1   1       11.47       11.77      6.82 o 
 -13   1   1        0.64        7.19      6.28 o 
 -12   1   1        2.66        5.43      4.82 o 
 -11   1   1       14.31       15.11      3.08 o 
 -10   1   1       72.65       69.91      2.46 o 
  -9   1   1        2.27        3.47      1.80 o 
  -8   1   1      232.01      225.62      3.00 o 
  -7   1   1       79.17       90.48      1.77 o 
  -6   1   1      120.12      140.45      1.82 o 
  -5   1   1      693.91      698.40      3.25 o 
  -4   1   1      645.31      725.34      2.48 o 
  -3   1   1     2524.14     2774.87      8.70 o 
  -2   1   1     2644.77     2841.95      9.87 o 
  -1   1   1     1452.85     1596.13     10.11 o 
   1   1   1     1453.43     1599.61      6.43 o 
   2   1   1     2643.68     2835.69     10.81 o 
   3   1   1     2524.99     2762.51     12.30 o 
   4   1   1      643.92      718.11      3.31 o 
   5   1   1      694.03      699.94      4.62 o 
   6   1   1      120.20      144.99      1.84 o 
   7   1   1       79.14       89.76      1.77 o 
   8   1   1      231.55      225.23      2.70 o 
   9   1   1        2.27        3.66      1.81 o 
  10   1   1       72.63       68.97      2.47 o 
  11   1   1       14.34       12.75      3.11 o 
  12   1   1        2.69        4.71      5.09 o 
  13   1   1        0.63        7.74      7.42 o 
  14   1   1       11.54       14.91      8.73 o 
  15   1   1        0.38        2.71      9.48 o 
 -15   2   1        8.34        1.19      9.99 o 
 -14   2   1        4.64        9.73      9.16 o 
 -13   2   1        2.09        1.79      7.66 o 
 -12   2   1        0.94        2.85      4.86 o 
 -11   2   1        8.83       10.73      3.16 o 
 -10   2   1       16.36       20.28      2.26 o 
  -9   2   1       26.98       26.48      2.01 o 
  -8   2   1       42.37       39.29      2.03 o 
  -7   2   1      291.75      272.83      2.61 o 
  -6   2   1      643.16      675.55      3.97 o 
  -5   2   1      117.38      136.43      1.12 o 
  -4   2   1      253.53      285.37      1.33 o 
  -3   2   1      542.82      586.43      2.53 o 
  -2   2   1      511.84      570.16      2.92 o 
  -1   2   1     1260.08     1385.59      6.08 o 
   0   2   1      214.26      227.00      1.25 o 
   1   2   1     1259.20     1401.50      9.47 o 
   2   2   1      510.73      570.39      2.45 o 
   3   2   1      542.79      583.69      3.95 o 
   4   2   1      253.87      283.84      1.78 o 
   5   2   1      117.38      136.64      1.02 o 
   6   2   1      643.46      678.50      2.85 o 
   7   2   1      291.81      274.40      2.64 o 
   8   2   1       42.37       40.51      2.10 o 
   9   2   1       27.01       24.20      2.05 o 
  10   2   1       16.46       19.85      2.15 o 
  11   2   1        8.82        6.39      3.20 o 
  12   2   1        0.93        5.82      7.89 o 
  13   2   1        2.08        5.36      8.55 o 
  14   2   1        4.64       11.27      9.22 o 
  15   2   1        8.34       10.44      9.27 o 
 -15   3   1        3.88       10.49     10.09 o 
 -14   3   1       23.32       17.14      8.90 o 
 -13   3   1        9.51       13.45      8.07 o 
 -12   3   1        7.78       15.22      7.65 o 
 -11   3   1       16.15       20.40      4.27 o 
 -10   3   1      384.82      335.00      4.29 o 
  -9   3   1       30.20       36.26      2.17 o 
  -8   3   1      889.37      805.48      6.54 o 
  -7   3   1      362.96      378.64      2.61 o 
  -6   3   1      146.82      148.95      1.31 o 
  -5   3   1      759.84      819.34      3.16 o 
  -4   3   1       67.84       74.57      1.11 o 
  -3   3   1       74.54       80.05      1.00 o 
  -2   3   1      482.91      510.78      3.29 o 
  -1   3   1     2780.61     3042.73     19.76 o 
   0   3   1     5778.19     6082.99     41.87 o 
   1   3   1     2781.70     3053.09     20.25 o 
   2   3   1      483.24      507.33      2.97 o 
   3   3   1       74.63       80.38      1.01 o 
   4   3   1       67.34       73.86      1.11 o 
   5   3   1      759.67      823.76      5.37 o 
   6   3   1      146.72      152.92      1.61 o 
   7   3   1      362.86      373.78      4.76 o 
   8   3   1      889.27      812.38      5.68 o 
   9   3   1       30.24       36.81      2.34 o 
  10   3   1      384.81      340.74      5.03 o 
  11   3   1       16.15       15.91      3.72 o 
  12   3   1        7.73        8.46      6.88 o 
  13   3   1        9.50       12.41      8.85 o 
  14   3   1       23.32       22.85      9.69 o 
  15   3   1        3.88        5.55      9.45 o 
 -14   4   1       39.46       30.72      9.32 o 
 -13   4   1        0.25        1.69      8.47 o 
 -12   4   1       48.34       43.53      7.89 o 
 -11   4   1        1.27        1.55      3.50 o 
 -10   4   1        7.58        8.27      2.46 o 
  -9   4   1       27.35       24.36      1.38 o 
  -8   4   1       18.04       18.93      1.03 o 
  -7   4   1      162.15      158.04      2.16 o 
  -6   4   1      136.91      125.32      1.55 o 
  -5   4   1       65.59       66.83      1.34 o 
  -4   4   1      375.20      435.99      2.42 o 
  -3   4   1      885.18      954.80      7.25 o 
  -2   4   1     2572.85     2923.04     24.54 o 
  -1   4   1      261.61      269.65      1.94 o 
   0   4   1       25.85       29.82      0.89 o 
   1   4   1      262.47      272.32      1.62 o 
   2   4   1     2572.92     2929.12     19.46 o 
   3   4   1      885.08      949.79      7.90 o 
   4   4   1      375.11      440.11      5.12 o 
   5   4   1       65.66       68.87      1.48 o 
   6   4   1      136.60      123.58      1.52 o 
   7   4   1      162.16      155.81      1.98 o 
   8   4   1       17.98       17.99      1.09 o 
   9   4   1       27.37       25.75      2.33 o 
  10   4   1        7.53        9.29      2.52 o 
  11   4   1        1.27        2.30      3.63 o 
  12   4   1       48.30       40.48      8.48 o 
  13   4   1        0.25       10.61      8.82 o 
  14   4   1       39.46       47.20      9.78 o 
 -14   5   1       19.94       14.98      9.68 o 
 -13   5   1        4.46       10.36      8.79 o 
 -12   5   1       20.38       33.15      8.44 o 
 -11   5   1        3.24        3.01      4.08 o 
 -10   5   1        1.79        3.83      2.51 o 
  -9   5   1       40.66       43.13      1.94 o 
  -8   5   1      217.21      203.25      2.27 o 
  -7   5   1       81.67       85.89      2.05 o 
  -6   5   1       14.42       14.63      1.44 o 
  -5   5   1       34.65       35.80      1.40 o 
  -4   5   1      572.30      636.77      4.23 o 
  -3   5   1      639.11      699.07      4.55 o 
  -2   5   1      231.43      270.98      1.97 o 
  -1   5   1      428.96      484.61      4.57 o 
   0   5   1     3521.90     3800.55     17.12 o 
   1   5   1      429.22      497.06      2.51 o 
   2   5   1      231.01      268.13      2.74 o 
   3   5   1      638.96      695.80      4.75 o 
   4   5   1      572.27      623.00      3.72 o 
   5   5   1       34.53       36.49      1.46 o 
   6   5   1       14.45       13.71      1.29 o 
   7   5   1       81.73       90.60      1.84 o 
   8   5   1      217.56      202.64      4.33 o 
   9   5   1       40.66       41.35      1.91 o 
  10   5   1        1.81        3.63      2.68 o 
  11   5   1        3.27        3.96      3.93 o 
  12   5   1       20.33       30.82      8.83 o 
  13   5   1        4.50       19.02      9.21 o 
  14   5   1       19.89       24.14      9.32 o 
 -14   6   1        0.88        8.72      9.36 o 
 -13   6   1       28.05       28.80      9.05 o 
 -12   6   1       34.67       26.90      8.77 o 
 -11   6   1       20.17       27.94      4.43 o 
 -10   6   1       64.44       63.78      4.64 o 
  -9   6   1       33.08       31.47      2.11 o 
  -8   6   1       45.94       45.04      1.83 o 
  -7   6   1       28.18       31.93      2.19 o 
  -6   6   1      277.19      253.95      3.04 o 
  -5   6   1       59.80       59.07      1.93 o 
  -4   6   1      653.80      661.82      5.81 o 
  -3   6   1       72.16       64.87      1.41 o 
  -2   6   1     1352.93     1373.23      6.30 o 
  -1   6   1       17.40       16.64      1.63 o 
   1   6   1       17.37       16.82      0.92 o 
   2   6   1     1353.12     1362.00      6.50 o 
   3   6   1       72.10       69.34      1.76 o 
   4   6   1      653.58      648.11      4.04 o 
   5   6   1       59.76       58.52      1.72 o 
   6   6   1      276.94      253.42      2.77 o 
   7   6   1       28.19       30.16      2.03 o 
   8   6   1       45.90       42.43      1.75 o 
   9   6   1       33.02       31.78      3.63 o 
  10   6   1       64.40       66.33      3.46 o 
  11   6   1       20.20       24.54      4.77 o 
  12   6   1       34.68       33.98      8.75 o 
  13   6   1       28.07       26.46      9.32 o 
  14   6   1        0.87       17.57     10.35 o 
 -14   7   1        3.31        3.13      9.45 o 
 -13   7   1       17.83        8.88      8.14 o 
 -12   7   1        1.69        2.88      7.83 o 
 -11   7   1       56.46       52.40      5.12 o 
 -10   7   1        0.26        4.36      3.67 o 
  -9   7   1       21.77       22.39      3.65 o 
  -8   7   1        2.35        1.90      1.98 o 
  -7   7   1      168.31      166.39      3.30 o 
  -6   7   1       26.70       27.50      2.33 o 
  -5   7   1       40.15       42.92      2.38 o 
  -4   7   1       25.53       25.97      2.35 o 
  -3   7   1      189.21      165.86      2.43 o 
  -2   7   1       27.27       28.40      1.04 o 
  -1   7   1        8.42        6.49      1.58 o 
   0   7   1       31.66       32.20      1.96 o 
   1   7   1        8.42        9.35      0.75 o 
   2   7   1       27.32       30.72      1.32 o 
   3   7   1      188.64      168.11      2.39 o 
   4   7   1       25.44       27.28      1.73 o 
   5   7   1       40.14       41.26      2.02 o 
   6   7   1       26.72       28.33      1.90 o 
   7   7   1      168.67      169.87      3.03 o 
   8   7   1        2.32        3.58      1.72 o 
   9   7   1       21.76       21.27      2.45 o 
  10   7   1        0.25        3.91      2.93 o 
  11   7   1       56.38       56.48      4.93 o 
  12   7   1        1.70        9.56      7.71 o 
  13   7   1       17.83       24.25      9.47 o 
  14   7   1        3.32        1.73     10.07 o 
 -13   8   1        2.08       -2.83      8.81 o 
 -12   8   1       20.43       33.19      9.16 o 
 -11   8   1       11.61       16.25      4.82 o 
 -10   8   1        4.24        8.27      3.74 o 
  -9   8   1       19.87       18.00      2.78 o 
  -8   8   1       26.77       24.58      2.42 o 
  -7   8   1       54.95       51.37      2.76 o 
  -6   8   1       39.25       35.86      3.37 o 
  -5   8   1       32.17       34.52      3.17 o 
  -4   8   1       29.16       26.89      2.41 o 
  -3   8   1       17.24       17.79      1.34 o 
  -2   8   1       43.36       43.43      1.93 o 
  -1   8   1       18.10       12.89      1.61 o 
   0   8   1       15.05       15.40      1.85 o 
   1   8   1       18.04       12.94      0.92 o 
   2   8   1       43.47       41.67      1.49 o 
   3   8   1       17.27       16.84      1.54 o 
   4   8   1       29.27       26.36      2.14 o 
   5   8   1       32.17       30.08      2.07 o 
   6   8   1       39.27       35.90      2.04 o 
   7   8   1       54.90       48.62      2.76 o 
   8   8   1       26.75       24.83      2.17 o 
   9   8   1       19.84       19.85      2.46 o 
  10   8   1        4.23        6.53      3.26 o 
  11   8   1       11.57       17.26      8.54 o 
  12   8   1       20.40       27.56      9.23 o 
  13   8   1        2.09        3.59      8.67 o 
 -13   9   1        1.06       -3.43      9.28 o 
 -12   9   1        9.17        4.40      8.03 o 
 -11   9   1        1.87        4.68      4.84 o 
 -10   9   1       25.67       31.13      4.29 o 
  -9   9   1       24.09       20.05      3.01 o 
  -8   9   1        1.32        8.81      2.51 o 
  -7   9   1      115.39      102.18      3.91 o 
  -6   9   1        7.85        7.02      2.49 o 
  -5   9   1       92.26       80.38      3.06 o 
  -4   9   1       91.23       88.53      3.08 o 
  -3   9   1      175.07      177.46      2.33 o 
  -2   9   1       31.07       29.12      2.12 o 
  -1   9   1      333.05      313.41      3.38 o 
   0   9   1      637.15      600.21      4.85 o 
   1   9   1      333.24      319.16      3.72 o 
   2   9   1       31.04       30.43      1.61 o 
   3   9   1      174.99      182.46      2.96 o 
   4   9   1       91.24       84.38      4.88 o 
   5   9   1       92.34       76.85      3.43 o 
   6   9   1        7.86        8.23      2.44 o 
   7   9   1      115.34       95.24      3.78 o 
   8   9   1        1.32        4.00      2.46 o 
   9   9   1       24.07       20.33      3.08 o 
  10   9   1       25.70       34.80      4.85 o 
  11   9   1        1.85       14.84      8.10 o 
  12   9   1        9.18        9.98      9.51 o 
  13   9   1        1.05       11.70      9.06 o 
 -13  10   1        0.74       -0.20      9.13 o 
 -12  10   1        1.05        4.61      8.73 o 
 -11  10   1        7.71        7.45      5.25 o 
 -10  10   1        1.01        0.45      4.97 o 
  -9  10   1        7.13        9.48      3.50 o 
  -8  10   1       15.40       16.22      2.78 o 
  -7  10   1        4.67        6.26      3.15 o 
  -6  10   1       15.77       14.66      2.37 o 
  -5  10   1       48.64       45.89      2.54 o 
  -4  10   1       13.16        9.76      1.59 o 
  -3  10   1       23.77       22.47      2.38 o 
  -2  10   1       38.65       46.01      2.28 o 
  -1  10   1       17.47       12.74      2.16 o 
   0  10   1        0.06        1.76      1.97 o 
   1  10   1       17.51       16.46      2.33 o 
   2  10   1       38.69       48.48      1.55 o 
   3  10   1       23.72       23.03      1.83 o 
   4  10   1       13.16       12.31      2.52 o 
   5  10   1       48.72       43.94      2.53 o 
   6  10   1       15.65       13.86      2.62 o 
   7  10   1        4.67        6.05      3.10 o 
   8  10   1       15.32       18.25      2.81 o 
   9  10   1        7.11        7.28      3.39 o 
  10  10   1        1.01        4.87      4.82 o 
  11  10   1        7.70       11.34      8.99 o 
  12  10   1        1.04       12.22      9.03 o 
  13  10   1        0.73       19.04     10.22 o 
 -12  11   1        4.31        0.71      9.55 o 
 -11  11   1       24.21       29.01      5.04 o 
 -10  11   1       14.71       14.00      4.47 o 
  -9  11   1        9.09       11.07      3.70 o 
  -8  11   1        2.44        3.23      2.94 o 
  -7  11   1       68.05       75.48      3.48 o 
  -6  11   1       10.36       13.31      2.58 o 
  -5  11   1        2.37        4.84      2.41 o 
  -4  11   1       57.84       53.96      2.90 o 
  -3  11   1      327.86      305.88      5.33 o 
  -2  11   1      294.75      269.39      4.11 o 
  -1  11   1      244.89      244.43      3.62 o 
   0  11   1      383.76      344.63      3.92 o 
   1  11   1      244.79      238.96      3.33 o 
   2  11   1      294.75      262.91      3.67 o 
   3  11   1      327.84      307.48      4.26 o 
   4  11   1       57.82       54.07      3.13 o 
   5  11   1        2.37        3.79      2.42 o 
   6  11   1       10.37       14.44      2.77 o 
   7  11   1       68.01       76.34      4.04 o 
   8  11   1        2.43        4.58      2.90 o 
   9  11   1        9.07       11.67      3.75 o 
  10  11   1       14.70       19.35      5.20 o 
  11  11   1       24.29       24.05      9.72 o 
  12  11   1        4.31        3.88      9.63 o 
 -11  12   1        4.61        6.09      4.95 o 
 -10  12   1       33.29       39.91      4.28 o 
  -9  12   1       32.10       33.92      3.70 o 
  -8  12   1        0.89        3.73      2.80 o 
  -7  12   1       83.45       80.56      3.74 o 
  -6  12   1        5.98        7.68      3.02 o 
  -5  12   1        8.20        9.70      2.67 o 
  -4  12   1        4.48        0.45      2.54 o 
  -3  12   1       51.95       43.96      2.92 o 
  -2  12   1       32.07       27.33      2.79 o 
  -1  12   1       17.06       13.84      2.70 o 
   0  12   1        1.18        1.38      2.45 o 
   1  12   1       17.04       12.80      2.29 o 
   2  12   1       32.17       29.14      2.64 o 
   3  12   1       52.07       47.94      2.92 o 
   4  12   1        4.47        5.73      2.79 o 
   5  12   1        8.19        8.68      2.62 o 
   6  12   1        5.96        9.36      3.06 o 
   7  12   1       83.43       81.78      3.40 o 
   8  12   1        0.89        0.94      2.85 o 
   9  12   1       32.04       32.24      4.22 o 
  10  12   1       33.31       35.35      5.96 o 
  11  12   1        4.62       15.15     10.00 o 
 -11  13   1       11.61       19.32      5.18 o 
 -10  13   1       57.00       58.73      6.66 o 
  -9  13   1        1.84        6.16      3.65 o 
  -8  13   1       33.20       33.63      3.29 o 
  -7  13   1       33.37       35.88      3.23 o 
  -6  13   1        0.08        3.53      3.24 o 
  -5  13   1        1.02        2.72      2.78 o 
  -4  13   1       14.02       16.96      2.83 o 
  -3  13   1        3.48        7.46      2.74 o 
  -2  13   1       11.93       13.28      2.81 o 
  -1  13   1      106.16       97.91      2.99 o 
   0  13   1        0.05        2.84      2.17 o 
   1  13   1      105.94       92.20      3.01 o 
   2  13   1       11.97       12.34      2.53 o 
   3  13   1        3.48        4.78      3.03 o 
   4  13   1       14.03       15.71      2.77 o 
   5  13   1        1.01       -0.01      3.07 o 
   6  13   1        0.08        6.72      3.20 o 
   7  13   1       33.47       36.88      3.18 o 
   8  13   1       33.21       27.30      3.30 o 
   9  13   1        1.85        5.40      3.53 o 
  10  13   1       57.00       55.18      5.93 o 
  11  13   1       11.61       18.58      6.28 o 
 -10  14   1        2.44       10.22      6.20 o 
  -9  14   1        6.51        5.94      4.49 o 
  -8  14   1        3.86        5.59      3.28 o 
  -7  14   1       59.55       58.39      3.70 o 
  -6  14   1       23.62       27.32      3.67 o 
  -5  14   1       74.57       78.70      4.12 o 
  -4  14   1       11.32       12.34      3.01 o 
  -3  14   1       25.39       28.59      2.90 o 
  -2  14   1       16.34       16.60      2.80 o 
  -1  14   1       57.42       53.52      2.97 o 
   0  14   1       68.03       52.67      2.71 o 
   1  14   1       57.44       56.51      3.06 o 
   2  14   1       16.32       15.45      2.75 o 
   3  14   1       25.41       27.85      2.79 o 
   4  14   1       11.34       15.40      3.39 o 
   5  14   1       74.54       71.28      3.88 o 
   6  14   1       23.65       24.21      3.25 o 
   7  14   1       59.53       62.40      3.63 o 
   8  14   1        3.89        7.68      3.27 o 
   9  14   1        6.52        7.30      3.92 o 
  10  14   1        2.44        3.56      5.42 o 
  -9  15   1        2.10        8.22      6.09 o 
  -8  15   1        5.29        9.79      3.50 o 
  -7  15   1        6.56        8.81      3.41 o 
  -6  15   1        3.41        1.77      3.23 o 
  -5  15   1        0.72        3.40      3.52 o 
  -4  15   1       16.38       18.17      3.65 o 
  -3  15   1        6.83        8.84      2.96 o 
  -2  15   1       32.37       31.00      2.77 o 
  -1  15   1        4.30        9.44      2.40 o 
   0  15   1      151.11      150.29      3.33 o 
   1  15   1        4.32       11.14      2.45 o 
   2  15   1       32.32       32.70      2.87 o 
   3  15   1        6.81        8.90      3.02 o 
   4  15   1       16.35       14.09      3.22 o 
   5  15   1        0.72        4.81      3.16 o 
   6  15   1        3.40        4.37      2.94 o 
   7  15   1        6.55        7.42      3.40 o 
   8  15   1        5.29        8.45      3.13 o 
   9  15   1        2.11        3.94      4.68 o 
  -8  16   1        0.26       -2.05      4.72 o 
  -7  16   1        0.90        2.94      3.56 o 
  -6  16   1       10.30        9.28      3.59 o 
  -5  16   1       36.66       32.94      3.66 o 
  -4  16   1        5.15       10.59      3.95 o 
  -3  16   1       20.74       24.87      3.29 o 
  -2  16   1       12.56       12.72      3.01 o 
  -1  16   1       53.61       55.61      3.32 o 
   0  16   1        5.43        4.31      2.75 o 
   1  16   1       53.66       53.52      3.04 o 
   2  16   1       12.56       15.32      2.70 o 
   3  16   1       20.72       22.08      3.46 o 
   4  16   1        5.15        8.60      3.31 o 
   5  16   1       36.69       38.67      3.42 o 
   6  16   1       10.30       12.86      3.23 o 
   7  16   1        0.90        6.44      3.18 o 
   8  16   1        0.26        2.93      4.17 o 
  -7  17   1        0.93        3.42      4.26 o 
  -6  17   1        3.70        7.42      3.82 o 
  -5  17   1        4.52        8.83      3.40 o 
  -4  17   1        0.46        5.92      3.28 o 
  -3  17   1       14.57       13.39      3.65 o 
  -2  17   1       45.33       47.41      3.76 o 
  -1  17   1       13.92       15.61      3.39 o 
   0  17   1      111.22      114.58      4.12 o 
   1  17   1       13.94       14.04      3.15 o 
   2  17   1       45.34       40.05      4.63 o 
   3  17   1       14.55       12.48      4.32 o 
   4  17   1        0.46        2.31      3.33 o 
   5  17   1        4.52        4.38      3.28 o 
   6  17   1        3.70        7.29      3.36 o 
   7  17   1        0.92        0.58      3.44 o 
  -5  18   1        2.81        7.23      3.58 o 
  -4  18   1        8.11       10.60      3.52 o 
  -3  18   1        4.44        6.91      3.43 o 
  -2  18   1        2.61        9.46      3.24 o 
  -1  18   1       35.33       34.45      3.78 o 
   0  18   1       10.93        9.59      3.63 o 
   1  18   1       35.31       33.07      3.76 o 
   2  18   1        2.62        6.01      3.68 o 
   3  18   1        4.44        9.91      3.75 o 
   4  18   1        8.11       11.13      3.96 o 
   5  18   1        2.81        9.53      3.81 o 
  -3  19   1        0.69        3.49      4.05 o 
  -2  19   1        8.06       11.04      3.99 o 
  -1  19   1       13.26       10.33      3.92 o 
   0  19   1        0.63        6.12      3.88 o 
   1  19   1       13.27       14.24      4.30 o 
   2  19   1        8.06       10.04      3.93 o 
   3  19   1        0.69        3.22      3.86 o 
   0   0   2    14134.20    14127.54     95.99 o 
   1   0   2     1000.10     1003.20      4.82 o 
   2   0   2    14472.11    15172.74     85.83 o 
   3   0   2      180.95      198.26      1.26 o 
   4   0   2     1049.71     1157.41      5.95 o 
   5   0   2      682.60      713.02      2.85 o 
   6   0   2      124.19      146.59      1.66 o 
   7   0   2      288.71      276.28      2.67 o 
   8   0   2        1.79        1.68      1.26 o 
   9   0   2        1.67        2.93      1.66 o 
  10   0   2       98.01       95.60      2.47 o 
  11   0   2        1.25        3.65      2.83 o 
  12   0   2        4.86        5.37      5.19 o 
  13   0   2        6.20        5.45      5.60 o 
  14   0   2        0.05        0.96      6.41 o 
  15   0   2        0.00       -2.92     10.05 o 
 -15   1   2        0.39       -2.16      9.48 o 
 -14   1   2       12.51       15.62      6.20 o 
 -13   1   2        0.94        7.10      5.77 o 
 -12   1   2        2.62        3.73      5.06 o 
 -11   1   2       15.07       18.55      3.00 o 
 -10   1   2       57.63       53.46      2.95 o 
  -9   1   2       57.76       57.51      2.08 o 
  -8   1   2       17.16       16.90      1.41 o 
  -7   1   2       57.57       56.35      1.47 o 
  -6   1   2     1138.82     1213.56      7.42 o 
  -5   1   2        9.64        5.76      0.60 o 
  -4   1   2      714.58      853.66      4.67 o 
  -3   1   2     1520.78     1638.33      6.55 o 
  -2   1   2     3789.82     4112.78     18.00 o 
  -1   1   2      155.45      140.17      0.75 o 
   0   1   2        6.32        4.42      0.50 o 
   1   1   2      155.47      141.97      0.78 o 
   2   1   2     3789.68     4171.37     18.53 o 
   3   1   2     1520.71     1642.03      8.25 o 
   4   1   2      714.49      857.12      5.16 o 
   5   1   2        9.65        8.22      1.11 o 
   6   1   2     1139.56     1207.65      6.08 o 
   7   1   2       57.55       55.48      1.46 o 
   8   1   2       17.21       16.00      1.42 o 
   9   1   2       57.70       56.87      2.16 o 
  10   1   2       57.65       54.05      2.29 o 
  11   1   2       15.05       13.83      2.98 o 
  12   1   2        2.60        1.59      5.21 o 
  13   1   2        0.94        8.57      7.31 o 
  14   1   2       12.50       19.87      9.95 o 
  15   1   2        0.39        8.23     10.10 o 
 -15   2   2        1.63        3.28      9.81 o 
 -14   2   2       27.72       28.92      9.47 o 
 -13   2   2        3.78        1.78      5.77 o 
 -12   2   2        9.56       10.80      3.55 o 
 -11   2   2        7.96        8.65      2.97 o 
 -10   2   2      287.56      259.69      4.11 o 
  -9   2   2      150.12      147.61      2.71 o 
  -8   2   2      684.47      651.86      6.42 o 
  -7   2   2       98.72       93.58      1.06 o 
  -6   2   2      144.86      165.64      1.35 o 
  -5   2   2      312.01      297.55      1.59 o 
  -4   2   2     1913.59     2272.60      9.97 o 
  -3   2   2     1268.37     1410.16      7.00 o 
  -2   2   2     2382.74     2580.63     15.44 o 
  -1   2   2     5710.22     6028.47     19.30 o 
   0   2   2     2162.09     2503.02     13.72 o 
   1   2   2     5710.52     6022.47     30.49 o 
   2   2   2     2383.00     2576.90     11.78 o 
   3   2   2     1268.58     1409.02      8.14 o 
   4   2   2     1912.86     2277.75      9.62 o 
   5   2   2      311.83      297.00      1.52 o 
   6   2   2      145.14      162.72      1.26 o 
   7   2   2       98.57       94.15      1.78 o 
   8   2   2      684.01      648.10      3.79 o 
   9   2   2      150.17      151.45      2.84 o 
  10   2   2      287.74      267.60      3.57 o 
  11   2   2        7.91        9.82      2.98 o 
  12   2   2        9.61        3.49      7.07 o 
  13   2   2        3.77       14.00      8.53 o 
  14   2   2       27.81       41.48     10.17 o 
  15   2   2        1.63       -1.89     10.28 o 
 -14   3   2       26.17       24.92      9.16 o 
 -13   3   2        2.62       12.80      7.77 o 
 -12   3   2        7.46        4.90      3.97 o 
 -11   3   2       45.10       37.55      3.72 o 
 -10   3   2       58.81       54.74      2.78 o 
  -9   3   2      181.84      176.18      2.97 o 
  -8   3   2        8.25        7.45      1.14 o 
  -7   3   2      358.54      372.34      2.32 o 
  -6   3   2      263.84      264.20      1.99 o 
  -5   3   2      259.81      294.27      2.06 o 
  -4   3   2     1511.80     1641.82      6.71 o 
  -3   3   2      444.96      514.00      3.24 o 
  -2   3   2     2116.85     2304.31     16.51 o 
  -1   3   2      643.80      631.05      3.41 o 
   0   3   2      795.48      869.46      4.33 o 
   1   3   2      643.21      632.61      6.63 o 
   2   3   2     2117.37     2330.98     21.19 o 
   3   3   2      445.18      506.32      5.38 o 
   4   3   2     1511.74     1655.22      8.72 o 
   5   3   2      259.84      293.84      2.11 o 
   6   3   2      263.62      262.30      1.84 o 
   7   3   2      358.48      370.79      3.17 o 
   8   3   2        8.23        6.52      2.00 o 
   9   3   2      181.77      172.31      3.24 o 
  10   3   2       58.81       54.81      2.64 o 
  11   3   2       45.03       39.76      3.70 o 
  12   3   2        7.43        5.23      7.94 o 
  13   3   2        2.60        0.28      7.82 o 
  14   3   2       26.16       40.56     10.30 o 
 -14   4   2       39.57       35.90      9.18 o 
 -13   4   2        0.81        5.47      8.39 o 
 -12   4   2       12.66       17.91      4.42 o 
 -11   4   2        0.39        2.10      3.85 o 
 -10   4   2      132.65      133.88      5.93 o 
  -9   4   2       41.77       43.33      1.47 o 
  -8   4   2      514.07      495.85     10.19 o 
  -7   4   2      150.67      151.80      1.73 o 
  -6   4   2       89.80       85.92      1.41 o 
  -5   4   2      630.84      693.52      4.46 o 
  -4   4   2      471.57      518.36      4.13 o 
  -3   4   2      157.74      177.18      1.96 o 
  -2   4   2       65.50       71.58      1.37 o 
  -1   4   2      271.11      293.70      3.10 o 
   0   4   2     2798.74     2908.85      8.64 o 
   1   4   2      271.33      293.74      2.26 o 
   2   4   2       65.60       74.71      1.24 o 
   3   4   2      158.11      180.86      2.57 o 
   4   4   2      472.29      517.11      2.63 o 
   5   4   2      630.61      699.35      4.67 o 
   6   4   2       89.62       85.88      1.39 o 
   7   4   2      150.33      150.39      2.05 o 
   8   4   2      514.25      498.80      4.15 o 
   9   4   2       41.80       47.23      2.50 o 
  10   4   2      132.70      129.18      3.27 o 
  11   4   2        0.38       -1.14      3.29 o 
  12   4   2       12.61       26.78      8.69 o 
  13   4   2        0.81        8.62      8.14 o 
  14   4   2       39.48       29.43     10.63 o 
 -14   5   2       12.77       22.79      9.36 o 
 -13   5   2        2.40       -3.41      8.24 o 
 -12   5   2        8.20        8.36      4.42 o 
 -11   5   2       41.90       43.15      4.57 o 
 -10   5   2        8.33        7.94      3.83 o 
  -9   5   2       37.59       38.00      2.05 o 
  -8   5   2       66.69       72.43      2.23 o 
  -7   5   2       60.39       54.82      1.84 o 
  -6   5   2      442.91      403.84      3.37 o 
  -5   5   2       41.88       53.11      1.75 o 
  -4   5   2      151.66      155.44      2.18 o 
  -3   5   2     1091.03     1178.87      6.57 o 
  -2   5   2       98.08      114.50      1.63 o 
  -1   5   2      295.89      344.50      2.84 o 
   0   5   2       63.41       71.31      1.19 o 
   1   5   2      295.87      341.66      2.30 o 
   2   5   2       98.27      119.91      1.90 o 
   3   5   2     1090.76     1166.14      4.29 o 
   4   5   2      151.58      155.70      2.16 o 
   5   5   2       41.84       50.86      1.54 o 
   6   5   2      442.24      403.72      3.89 o 
   7   5   2       60.47       56.12      1.59 o 
   8   5   2       66.69       70.21      2.22 o 
   9   5   2       37.58       39.23      1.96 o 
  10   5   2        8.34       10.62      2.48 o 
  11   5   2       41.97       40.82      4.70 o 
  12   5   2        8.21       21.70      8.82 o 
  13   5   2        2.41        0.96      8.24 o 
  14   5   2       12.78       15.17      9.53 o 
 -14   6   2        1.08        5.53      9.28 o 
 -13   6   2        2.27       10.11      8.60 o 
 -12   6   2        2.85        1.48      7.61 o 
 -11   6   2       42.42       41.93      7.93 o 
 -10   6   2       36.50       37.98      3.69 o 
  -9   6   2       32.28       35.47      2.52 o 
  -8   6   2        6.65        7.50      1.70 o 
  -7   6   2      234.07      231.66      3.08 o 
  -6   6   2       99.51      101.26      2.37 o 
  -5   6   2       49.73       52.12      1.85 o 
  -4   6   2      125.82      112.64      2.07 o 
  -3   6   2     1301.89     1402.60      6.35 o 
  -2   6   2      384.28      438.51      2.23 o 
  -1   6   2     2140.75     2397.97      9.35 o 
   0   6   2     2599.87     2801.04     10.31 o 
   1   6   2     2140.18     2384.24     12.77 o 
   2   6   2      384.04      438.36      4.64 o 
   3   6   2     1301.83     1404.90      7.09 o 
   4   6   2      125.76      111.54      1.91 o 
   5   6   2       49.71       51.39      1.69 o 
   6   6   2       99.37      102.17      2.15 o 
   7   6   2      234.22      230.13      2.78 o 
   8   6   2        6.68        7.50      1.94 o 
   9   6   2       32.26       33.25      2.19 o 
  10   6   2       36.47       38.30      2.95 o 
  11   6   2       42.43       35.16      4.72 o 
  12   6   2        2.85        9.27      8.84 o 
  13   6   2        2.29       10.28      9.40 o 
  14   6   2        1.06        0.89     10.05 o 
 -14   7   2       18.62       17.59      9.07 o 
 -13   7   2        1.04        2.39      8.13 o 
 -12   7   2       65.33       69.28      9.45 o 
 -11   7   2        2.70        0.49      4.28 o 
 -10   7   2      176.02      175.44      7.76 o 
  -9   7   2        0.29        3.10      2.45 o 
  -8   7   2       28.57       26.37      2.16 o 
  -7   7   2      163.82      170.58      2.97 o 
  -6   7   2      166.59      146.92      2.79 o 
  -5   7   2       79.00       75.87      2.23 o 
  -4   7   2      167.79      170.49      2.38 o 
  -3   7   2       38.09       37.45      1.12 o 
  -2   7   2      357.21      340.07      1.80 o 
  -1   7   2       49.79       56.48      2.20 o 
   0   7   2        0.01        0.06      1.47 o 
   1   7   2       49.76       57.23      1.02 o 
   2   7   2      357.18      336.99      3.19 o 
   3   7   2       38.20       37.21      1.37 o 
   4   7   2      167.59      168.63      2.33 o 
   5   7   2       78.88       72.56      2.02 o 
   6   7   2      166.67      145.52      2.52 o 
   7   7   2      163.66      165.94      2.71 o 
   8   7   2       28.60       31.96      2.26 o 
   9   7   2        0.30        2.95      2.10 o 
  10   7   2      176.00      179.87      4.71 o 
  11   7   2        2.70        4.04      4.43 o 
  12   7   2       65.26       72.53      9.23 o 
  13   7   2        1.05        6.34      8.31 o 
  14   7   2       18.59       20.96      9.63 o 
 -13   8   2        6.00        0.46      9.10 o 
 -12   8   2       14.73       16.84      8.04 o 
 -11   8   2       23.15       27.31      7.10 o 
 -10   8   2       18.75       25.03      3.90 o 
  -9   8   2      106.65       92.47      3.43 o 
  -8   8   2       17.90       19.25      2.46 o 
  -7   8   2      408.67      382.20      4.73 o 
  -6   8   2      259.72      256.11      5.49 o 
  -5   8   2      196.13      164.77      2.87 o 
  -4   8   2      233.30      208.20      2.21 o 
  -3   8   2      185.64      186.63      1.91 o 
  -2   8   2       15.83       16.58      1.30 o 
  -1   8   2       88.54       89.82      2.57 o 
   1   8   2       88.65       91.73      1.74 o 
   2   8   2       15.86       17.17      0.91 o 
   3   8   2      186.06      185.30      2.17 o 
   4   8   2      233.24      210.31      2.73 o 
   5   8   2      196.27      163.29      3.12 o 
   6   8   2      259.81      251.77      3.17 o 
   7   8   2      408.71      379.55      4.07 o 
   8   8   2       17.89       22.94      2.33 o 
   9   8   2      106.62       95.46      4.91 o 
  10   8   2       18.76       20.75      3.37 o 
  11   8   2       23.14       31.13      5.09 o 
  12   8   2       14.74        9.17      9.04 o 
  13   8   2        5.99        4.46      8.55 o 
 -13   9   2        0.19       -5.11      8.84 o 
 -12   9   2        1.66       -5.56      8.55 o 
 -11   9   2       16.95       18.15      4.28 o 
 -10   9   2        4.19        6.55      3.92 o 
  -9   9   2       73.17       72.56      3.51 o 
  -8   9   2       56.57       58.41      3.65 o 
  -7   9   2       89.10       78.60      3.19 o 
  -6   9   2       31.84       32.68      2.84 o 
  -5   9   2      243.62      218.40      3.46 o 
  -4   9   2      171.20      175.32      2.50 o 
  -3   9   2      313.08      286.55      2.53 o 
  -2   9   2     1126.46     1144.23      6.44 o 
  -1   9   2      268.21      251.04      3.95 o 
   0   9   2      121.73      139.80      2.67 o 
   1   9   2      268.43      245.47      4.06 o 
   2   9   2     1126.65     1147.87      6.87 o 
   3   9   2      313.22      290.49      2.69 o 
   4   9   2      171.11      175.72      2.94 o 
   5   9   2      243.81      219.09      3.04 o 
   6   9   2       31.80       33.66      2.12 o 
   7   9   2       89.05       79.94      2.54 o 
   8   9   2       56.58       60.22      3.13 o 
   9   9   2       73.23       70.39      3.28 o 
  10   9   2        4.18        3.63      3.49 o 
  11   9   2       16.93       24.91      8.96 o 
  12   9   2        1.64        8.15      9.38 o 
  13   9   2        0.19        1.16      8.90 o 
 -12  10   2        2.58        2.09      8.89 o 
 -11  10   2        2.03       -0.46      4.35 o 
 -10  10   2        4.09        6.54      4.32 o 
  -9  10   2       14.51       16.45      3.55 o 
  -8  10   2       64.08       58.66      3.88 o 
  -7  10   2        2.51        1.52      2.58 o 
  -6  10   2       37.78       36.58      2.53 o 
  -5  10   2       34.28       39.97      2.52 o 
  -4  10   2       34.73       31.33      1.71 o 
  -3  10   2      192.42      185.44      3.21 o 
  -2  10   2       35.75       35.29      2.50 o 
  -1  10   2      149.62      147.10      3.20 o 
   0  10   2        9.90        5.96      2.14 o 
   1  10   2      149.73      142.28      3.06 o 
   2  10   2       35.79       35.18      1.69 o 
   3  10   2      192.31      183.66      2.08 o 
   4  10   2       34.73       31.38      2.01 o 
   5  10   2       34.37       37.80      2.31 o 
   6  10   2       37.79       37.66      2.84 o 
   7  10   2        2.44        3.55      2.59 o 
   8  10   2       64.07       61.83      3.92 o 
   9  10   2       14.52       19.86      4.01 o 
  10  10   2        4.09        6.21      4.60 o 
  11  10   2        2.06        7.51      9.54 o 
  12  10   2        2.57       -0.59      8.57 o 
 -12  11   2       10.69       11.63      8.89 o 
 -11  11   2        8.72       11.36      4.69 o 
 -10  11   2        2.51        3.23      4.41 o 
  -9  11   2       36.00       36.65      4.10 o 
  -8  11   2       26.29       27.20      3.17 o 
  -7  11   2        3.27        4.14      2.55 o 
  -6  11   2       22.42       25.40      2.63 o 
  -5  11   2        6.60        4.57      2.40 o 
  -4  11   2       50.47       43.04      2.52 o 
  -3  11   2       19.81       15.27      2.28 o 
  -2  11   2        9.48        2.69      2.28 o 
  -1  11   2      122.90       89.81      3.16 o 
   0  11   2       24.25       23.06      2.44 o 
   1  11   2      122.95       88.87      3.03 o 
   2  11   2        9.48        2.92      2.01 o 
   3  11   2       19.77       18.47      2.45 o 
   4  11   2       50.52       44.24      2.88 o 
   5  11   2        6.65        3.84      2.37 o 
   6  11   2       22.38       24.84      2.92 o 
   7  11   2        3.28        5.23      3.30 o 
   8  11   2       26.28       27.59      3.67 o 
   9  11   2       36.00       34.39      4.10 o 
  10  11   2        2.52       10.70      5.01 o 
  11  11   2        8.73       17.00      8.92 o 
  12  11   2       10.70       18.82     10.36 o 
 -11  12   2       19.71       24.28      5.28 o 
 -10  12   2       15.06       20.30      4.98 o 
  -9  12   2       12.88       14.29      3.55 o 
  -8  12   2       40.90       45.56      3.52 o 
  -7  12   2       18.68       17.72      2.87 o 
  -6  12   2       26.23       28.87      2.88 o 
  -5  12   2        3.72        4.60      2.52 o 
  -4  12   2       14.35       12.67      2.45 o 
  -3  12   2        1.02        3.96      2.38 o 
  -2  12   2       40.22       27.59      2.63 o 
  -1  12   2       33.52       34.58      2.22 o 
   0  12   2       21.85       10.46      2.28 o 
   1  12   2       33.36       32.65      2.42 o 
   2  12   2       40.19       31.30      2.25 o 
   3  12   2        1.05        2.99      2.20 o 
   4  12   2       14.37       10.44      2.58 o 
   5  12   2        3.71        2.30      2.54 o 
   6  12   2       26.22       29.54      2.94 o 
   7  12   2       18.73       19.66      3.21 o 
   8  12   2       40.85       44.63      3.55 o 
   9  12   2       12.88       11.42      3.87 o 
  10  12   2       15.03       18.65      5.29 o 
  11  12   2       19.72       34.75     10.80 o 
 -11  13   2        5.43       12.49      5.31 o 
 -10  13   2        3.72        8.49      5.89 o 
  -9  13   2        3.05        8.31      4.33 o 
  -8  13   2        3.31        3.52      3.08 o 
  -7  13   2        2.22        6.21      3.32 o 
  -6  13   2        9.26        7.70      2.94 o 
  -5  13   2       20.89       22.04      2.96 o 
  -4  13   2        3.40        5.94      2.65 o 
  -3  13   2       57.90       49.64      2.84 o 
  -2  13   2       15.98       14.10      2.66 o 
  -1  13   2       79.51       73.03      2.59 o 
   0  13   2        2.60        3.84      2.11 o 
   1  13   2       79.31       75.43      2.70 o 
   2  13   2       15.98       13.91      2.23 o 
   3  13   2       57.94       54.95      2.74 o 
   4  13   2        3.37        3.22      2.38 o 
   5  13   2       20.85       20.79      2.93 o 
   6  13   2        9.27       10.66      2.91 o 
   7  13   2        2.22        5.87      3.34 o 
   8  13   2        3.33        5.18      3.10 o 
   9  13   2        3.04        3.48      3.55 o 
  10  13   2        3.72        4.43      5.20 o 
  11  13   2        5.44        6.31     10.53 o 
 -10  14   2       34.48       33.47      6.70 o 
  -9  14   2        5.62       10.47      6.10 o 
  -8  14   2       72.38       70.89      3.82 o 
  -7  14   2       26.75       32.73      3.92 o 
  -6  14   2       54.45       59.05      3.93 o 
  -5  14   2       10.98       17.09      3.13 o 
  -4  14   2        3.49        7.99      2.87 o 
  -3  14   2        3.42        5.36      2.80 o 
  -2  14   2       17.95       20.40      2.51 o 
  -1  14   2       34.52       31.09      2.53 o 
   0  14   2       14.04       17.13      2.44 o 
   1  14   2       34.50       30.05      2.49 o 
   2  14   2       17.95       20.42      2.57 o 
   3  14   2        3.45       10.59      2.60 o 
   4  14   2        3.48        6.83      2.71 o 
   5  14   2       10.98       18.87      2.86 o 
   6  14   2       54.51       55.00      3.51 o 
   7  14   2       26.76       26.75      3.85 o 
   8  14   2       72.44       65.50      3.37 o 
   9  14   2        5.61       11.22      3.88 o 
  10  14   2       34.52       33.19      8.95 o 
  -9  15   2        4.39        2.83      5.89 o 
  -8  15   2       23.53       21.97      4.18 o 
  -7  15   2        7.78       11.78      3.43 o 
  -6  15   2       31.03       36.15      4.09 o 
  -5  15   2       17.61       21.26      3.49 o 
  -4  15   2        9.59       14.68      3.33 o 
  -3  15   2        3.08        4.42      2.91 o 
  -2  15   2        7.02        8.28      2.93 o 
  -1  15   2       13.50       14.06      2.65 o 
   0  15   2        3.54        5.74      2.35 o 
   1  15   2       13.53       16.65      2.45 o 
   2  15   2        7.02        9.56      2.75 o 
   3  15   2        3.06        4.65      2.84 o 
   4  15   2        9.60        9.22      2.92 o 
   5  15   2       17.63       22.58      3.36 o 
   6  15   2       31.04       28.31      3.39 o 
   7  15   2        7.78        7.81      3.04 o 
   8  15   2       23.55       20.73      3.19 o 
   9  15   2        4.40        7.76      4.90 o 
  -8  16   2        4.01        3.56      4.91 o 
  -7  16   2        3.08        6.99      4.14 o 
  -6  16   2       38.70       35.59      4.32 o 
  -5  16   2        3.93        4.85      3.88 o 
  -4  16   2        9.07       12.71      3.96 o 
  -3  16   2       19.17       23.59      3.45 o 
  -2  16   2        4.25        6.53      3.17 o 
  -1  16   2       24.25       22.26      3.11 o 
   0  16   2        0.30        3.15      2.82 o 
   1  16   2       24.27       23.79      2.99 o 
   2  16   2        4.25        7.04      2.86 o 
   3  16   2       19.15       23.72      3.11 o 
   4  16   2        9.03       10.55      3.33 o 
   5  16   2        3.92        8.95      3.44 o 
   6  16   2       38.75       34.58      3.40 o 
   7  16   2        3.09        0.99      3.20 o 
   8  16   2        4.02        6.35      3.56 o 
  -7  17   2        2.32        7.19      4.28 o 
  -6  17   2        5.51        8.38      4.24 o 
  -5  17   2       22.83       29.64      4.35 o 
  -4  17   2       76.22       73.97      4.83 o 
  -3  17   2       68.42       72.17      4.00 o 
  -2  17   2       52.90       49.85      3.71 o 
  -1  17   2       84.35       80.17      3.57 o 
   0  17   2        0.08        5.15      3.16 o 
   1  17   2       84.42       82.71      3.86 o 
   2  17   2       52.90       54.96      3.98 o 
   3  17   2       68.43       69.86      4.85 o 
   4  17   2       76.25       68.01      4.71 o 
   5  17   2       22.86       28.83      3.85 o 
   6  17   2        5.52        3.53      3.65 o 
   7  17   2        2.32        6.76      3.69 o 
  -5  18   2        7.62       14.82      4.06 o 
  -4  18   2        5.27        6.80      3.64 o 
  -3  18   2        1.33        7.68      3.75 o 
  -2  18   2       12.47       16.87      3.61 o 
  -1  18   2        2.58        4.94      3.49 o 
   0  18   2        7.72        7.40      3.59 o 
   1  18   2        2.58        5.96      4.49 o 
   2  18   2       12.47       16.67      4.46 o 
   3  18   2        1.33        7.60      4.46 o 
   4  18   2        5.30        8.54      3.91 o 
   5  18   2        7.60        7.90      3.99 o 
  -3  19   2        5.42        9.51      4.08 o 
  -2  19   2        1.92        9.16      3.89 o 
  -1  19   2       12.49       18.51      4.20 o 
   0  19   2        0.47        2.56      3.97 o 
   1  19   2       12.46       15.97      4.05 o 
   2  19   2        1.91        7.71      4.13 o 
   3  19   2        5.42        7.98      4.12 o 
   1   0   3      734.05      800.53      3.57 o 
   2   0   3      360.18      325.98      2.21 o 
   4   0   3       71.17       95.44      1.36 o 
   5   0   3      651.85      777.45      4.39 o 
   6   0   3      124.27      141.29      1.87 o 
   7   0   3        0.90        0.55      0.47 o 
   8   0   3        0.01       -0.79      0.84 o 
   9   0   3      146.84      127.34      5.32 o 
  10   0   3      138.64      122.20      3.79 o 
  11   0   3      101.61       95.82      3.86 o 
  12   0   3        0.88        1.88      3.20 o 
  13   0   3        1.37        7.50      5.82 o 
  14   0   3        0.23        4.19      6.20 o 
  15   0   3        0.07        2.26     10.05 o 
 -15   1   3        2.85        7.49      8.46 o 
 -14   1   3        8.64       12.91      6.47 o 
 -13   1   3       13.61        9.17      5.56 o 
 -12   1   3       22.80       22.47      3.40 o 
 -11   1   3        0.25        0.69      2.96 o 
 -10   1   3       98.74       91.40      3.58 o 
  -9   1   3        5.75        4.67      1.20 o 
  -8   1   3      108.77      100.25      1.83 o 
  -7   1   3       44.11       39.63      0.98 o 
  -6   1   3      214.30      219.46      1.61 o 
  -5   1   3      162.74      166.43      1.90 o 
  -4   1   3      353.75      417.14      3.00 o 
  -3   1   3     1618.89     1838.43      9.86 o 
  -2   1   3      622.45      700.46      2.69 o 
  -1   1   3       62.32       85.83      0.72 o 
   0   1   3     1426.32     1464.70      5.07 o 
   1   1   3       62.29       86.32      0.79 o 
   2   1   3      623.14      699.39      2.41 o 
   3   1   3     1618.98     1841.15      9.33 o 
   4   1   3      353.07      410.83      2.54 o 
   5   1   3      162.75      168.00      1.95 o 
   6   1   3      214.47      216.36      1.44 o 
   7   1   3       44.08       38.91      1.62 o 
   8   1   3      108.35       99.42      2.75 o 
   9   1   3        5.75        3.68      1.35 o 
  10   1   3       98.58       88.41      3.87 o 
  11   1   3        0.25        3.57      3.44 o 
  12   1   3       22.91       19.82      3.45 o 
  13   1   3       13.63        7.50      8.51 o 
  14   1   3        8.73       10.16      8.73 o 
  15   1   3        2.85       13.68      9.94 o 
 -15   2   3        0.37       -0.43      8.98 o 
 -14   2   3       22.25       34.14      9.02 o 
 -13   2   3        3.65        0.08      5.89 o 
 -12   2   3        0.97        4.94      3.26 o 
 -11   2   3       25.78       25.86      3.18 o 
 -10   2   3       17.87       16.82      2.99 o 
  -9   2   3       62.56       58.13      3.06 o 
  -8   2   3        9.18        8.50      1.05 o 
  -7   2   3       91.09       86.46      1.25 o 
  -6   2   3       39.17       41.06      1.24 o 
  -5   2   3      292.02      289.47      2.12 o 
  -4   2   3     1794.08     1918.99     10.81 o 
  -3   2   3       39.71       40.87      1.04 o 
  -2   2   3     2164.60     2216.12     15.17 o 
  -1   2   3     5200.55     5750.40     25.25 o 
   0   2   3     1026.00     1129.23      4.38 o 
   1   2   3     5200.86     5764.89     29.73 o 
   2   2   3     2165.89     2200.01      9.01 o 
   3   2   3       39.77       40.22      0.78 o 
   4   2   3     1793.58     1923.78     10.94 o 
   5   2   3      292.02      284.99      2.43 o 
   6   2   3       39.19       39.37      0.90 o 
   7   2   3       90.95       84.12      1.46 o 
   8   2   3        9.19       10.17      1.20 o 
   9   2   3       62.50       57.03      2.03 o 
  10   2   3       17.86       21.40      3.55 o 
  11   2   3       25.78       26.19      3.71 o 
  12   2   3        0.98        0.61      3.63 o 
  13   2   3        3.65        5.41      7.79 o 
  14   2   3       22.21       28.09      9.06 o 
  15   2   3        0.36       -1.69      9.41 o 
 -14   3   3       29.22       27.42      9.37 o 
 -13   3   3       16.02       14.36      7.58 o 
 -12   3   3        1.27        6.89      4.13 o 
 -11   3   3       25.29       24.49      3.27 o 
 -10   3   3      300.16      284.58      6.67 o 
  -9   3   3       80.77       82.90      2.98 o 
  -8   3   3      900.16      813.96      6.36 o 
  -7   3   3      288.36      283.99      2.45 o 
  -6   3   3      154.16      131.02      1.60 o 
  -5   3   3      323.87      346.72      2.19 o 
  -4   3   3      201.91      230.75      1.91 o 
  -3   3   3      111.75      101.59      1.51 o 
  -2   3   3      426.53      453.65      3.46 o 
  -1   3   3     1190.93     1266.60      7.16 o 
   0   3   3     5488.96     5960.17     43.38 o 
   1   3   3     1190.42     1279.06      8.62 o 
   2   3   3      426.65      453.77      4.64 o 
   3   3   3      112.00      106.13      1.72 o 
   4   3   3      201.86      228.03      2.32 o 
   5   3   3      324.08      347.14      3.12 o 
   6   3   3      153.92      131.80      1.40 o 
   7   3   3      288.54      286.88      2.16 o 
   8   3   3      900.04      804.86      6.38 o 
   9   3   3       80.72       78.14      2.54 o 
  10   3   3      300.04      285.91      6.43 o 
  11   3   3       25.21       24.74      3.64 o 
  12   3   3        1.28        0.34      3.72 o 
  13   3   3       15.99       20.08      8.94 o 
  14   3   3       29.21       28.61      9.31 o 
 -14   4   3       67.11       64.03     10.03 o 
 -13   4   3        0.53        2.21      7.93 o 
 -12   4   3       64.54       53.78      7.13 o 
 -11   4   3        5.54        5.95      3.43 o 
 -10   4   3       31.16       31.74      3.47 o 
  -9   4   3       52.38       55.86      1.94 o 
  -8   4   3        5.54        7.85      1.88 o 
  -7   4   3       59.88       59.83      1.60 o 
  -6   4   3      163.18      167.83      1.95 o 
  -5   4   3       30.30       34.62      1.58 o 
  -4   4   3      369.75      447.81      2.79 o 
  -3   4   3      398.55      429.79      3.34 o 
  -2   4   3       49.93       48.73      1.16 o 
  -1   4   3        3.69        3.70      0.87 o 
   0   4   3      110.05      137.52      1.14 o 
   1   4   3        3.67        4.19      0.86 o 
   2   4   3       49.78       47.56      1.23 o 
   3   4   3      398.66      440.74      8.01 o 
   4   4   3      369.46      451.55      4.04 o 
   5   4   3       30.30       34.91      1.15 o 
   6   4   3      162.88      172.22      2.12 o 
   7   4   3       59.82       58.37      1.34 o 
   8   4   3        5.54        7.52      1.29 o 
   9   4   3       52.40       55.55      2.51 o 
  10   4   3       31.09       28.43      3.49 o 
  11   4   3        5.51       10.79      3.67 o 
  12   4   3       64.45       65.30      4.54 o 
  13   4   3        0.53        5.11      8.53 o 
  14   4   3       67.08       79.05     11.07 o 
 -14   5   3       30.24       31.10      9.61 o 
 -13   5   3       15.27       15.82      8.27 o 
 -12   5   3       13.28       13.12      4.78 o 
 -11   5   3       31.34       35.46      4.57 o 
 -10   5   3       30.01       28.23      3.63 o 
  -9   5   3        0.37        1.64      2.72 o 
  -8   5   3        6.74        8.81      1.60 o 
  -7   5   3      106.92      113.99      2.71 o 
  -6   5   3       34.58       34.62      1.82 o 
  -5   5   3       11.40       12.16      1.51 o 
  -4   5   3      520.11      559.82      4.34 o 
  -3   5   3      310.11      381.43      4.10 o 
  -2   5   3       36.20       51.26      1.23 o 
  -1   5   3     1023.46     1106.58      5.52 o 
   0   5   3      660.95      791.37      4.19 o 
   1   5   3     1023.30     1111.82      4.99 o 
   2   5   3       36.08       47.91      1.41 o 
   3   5   3      310.40      395.94      5.78 o 
   4   5   3      520.30      553.95      3.50 o 
   5   5   3       11.48       14.19      1.34 o 
   6   5   3       34.52       35.57      1.69 o 
   7   5   3      106.91      110.49      2.06 o 
   8   5   3        6.71        7.57      1.50 o 
   9   5   3        0.37        0.98      1.76 o 
  10   5   3       30.08       31.24      3.74 o 
  11   5   3       31.49       34.15      4.00 o 
  12   5   3       13.26       14.23      4.81 o 
  13   5   3       15.30       21.29      8.63 o 
  14   5   3       30.16       32.65     10.77 o 
 -14   6   3        5.16       14.85      9.37 o 
 -13   6   3       22.50       26.35      8.79 o 
 -12   6   3       37.96       43.11      5.17 o 
 -11   6   3       37.26       33.67      4.73 o 
 -10   6   3      140.85      128.56      4.03 o 
  -9   6   3       36.89       35.90      3.09 o 
  -8   6   3       22.58       23.34      1.91 o 
  -7   6   3        4.30        5.78      1.79 o 
  -6   6   3      362.83      344.39      3.58 o 
  -5   6   3      115.83      124.44      2.34 o 
  -4   6   3      123.22      102.26      1.98 o 
  -3   6   3      359.40      379.35      2.91 o 
  -2   6   3       82.82       95.48      1.46 o 
  -1   6   3      277.03      258.45      2.90 o 
   0   6   3      128.63      133.18      1.32 o 
   1   6   3      277.00      257.11      2.24 o 
   2   6   3       82.68       94.05      1.49 o 
   3   6   3      359.39      376.86      3.60 o 
   4   6   3      123.12      101.99      1.91 o 
   5   6   3      115.78      126.12      2.12 o 
   6   6   3      362.84      339.43      3.12 o 
   7   6   3        4.31        6.30      1.75 o 
   8   6   3       22.64       23.98      1.81 o 
   9   6   3       36.79       35.78      2.18 o 
  10   6   3      140.87      132.79      3.68 o 
  11   6   3       37.30       40.79      4.28 o 
  12   6   3       37.95       35.82      9.55 o 
  13   6   3       22.50       22.29      9.87 o 
  14   6   3        5.13       10.70      9.73 o 
 -14   7   3        5.09       -1.54      8.94 o 
 -13   7   3       15.00        3.86      8.23 o 
 -12   7   3        8.46       11.93      4.96 o 
 -11   7   3       51.48       51.15      4.52 o 
 -10   7   3        9.23       12.86      3.82 o 
  -9   7   3       62.97       60.21      3.41 o 
  -8   7   3      170.37      161.54      2.84 o 
  -7   7   3      559.61      535.75      6.30 o 
  -6   7   3       59.92       61.73      2.31 o 
  -5   7   3       44.98       47.06      2.15 o 
  -4   7   3      119.33      106.01      1.95 o 
  -3   7   3       53.35       56.21      1.26 o 
  -2   7   3      132.22      136.26      1.84 o 
  -1   7   3        1.75        3.59      1.80 o 
   0   7   3      313.58      287.65      2.36 o 
   1   7   3        1.79        2.90      0.94 o 
   2   7   3      132.17      140.23      1.87 o 
   3   7   3       53.50       58.14      1.83 o 
   4   7   3      119.02      109.24      2.12 o 
   5   7   3       45.07       46.65      1.88 o 
   6   7   3       59.96       57.83      2.09 o 
   7   7   3      559.52      532.07      4.37 o 
   8   7   3      170.09      159.98      3.68 o 
   9   7   3       62.96       61.39      2.57 o 
  10   7   3        9.20       13.19      2.88 o 
  11   7   3       51.53       50.38      6.95 o 
  12   7   3        8.49       19.26      8.29 o 
  13   7   3       14.98       18.83      8.72 o 
  14   7   3        5.11       10.49      9.47 o 
 -13   8   3        0.17       -3.10      8.54 o 
 -12   8   3       23.70       30.13      5.47 o 
 -11   8   3       11.70       11.97      4.08 o 
 -10   8   3       22.55       24.16      3.95 o 
  -9   8   3       21.89       21.74      3.89 o 
  -8   8   3       22.98       25.79      2.25 o 
  -7   8   3      170.51      167.97      3.21 o 
  -6   8   3       29.72       38.62      2.32 o 
  -5   8   3      328.92      288.30      3.61 o 
  -4   8   3       18.26       19.31      1.46 o 
  -3   8   3       95.64       90.33      1.46 o 
  -2   8   3       64.21       68.52      1.36 o 
  -1   8   3      401.73      401.51      3.78 o 
   0   8   3       82.77      105.69      1.36 o 
   1   8   3      401.59      390.17      2.19 o 
   2   8   3       64.42       71.03      1.21 o 
   3   8   3       95.74       91.01      1.95 o 
   4   8   3       18.23       21.33      1.78 o 
   5   8   3      328.91      285.75      3.21 o 
   6   8   3       29.81       38.75      2.07 o 
   7   8   3      170.38      168.36      2.90 o 
   8   8   3       23.01       28.52      2.25 o 
   9   8   3       21.94       25.05      2.51 o 
  10   8   3       22.53       24.05      3.05 o 
  11   8   3       11.68       15.44      5.15 o 
  12   8   3       23.69       35.84      9.10 o 
  13   8   3        0.17        7.32      8.90 o 
 -13   9   3        2.31       -0.83      8.70 o 
 -12   9   3        4.72        7.85      6.79 o 
 -11   9   3        1.37        3.77      4.35 o 
 -10   9   3       14.35       18.62      4.09 o 
  -9   9   3       89.25       82.92      4.58 o 
  -8   9   3       56.02       60.16      3.13 o 
  -7   9   3      199.18      190.34      6.03 o 
  -6   9   3       73.74       61.39      2.25 o 
  -5   9   3       61.63       64.12      2.20 o 
  -4   9   3       50.81       48.02      1.68 o 
  -3   9   3      248.98      242.13      1.92 o 
  -2   9   3       17.79       18.97      0.84 o 
  -1   9   3       16.45       14.61      1.21 o 
   0   9   3        0.49        2.29      1.68 o 
   1   9   3       16.51       13.31      0.95 o 
   2   9   3       17.83       18.93      1.05 o 
   3   9   3      249.01      246.27      2.32 o 
   4   9   3       50.82       46.16      2.04 o 
   5   9   3       61.74       60.51      2.23 o 
   6   9   3       73.67       59.23      2.34 o 
   7   9   3      199.00      185.90      3.13 o 
   8   9   3       56.08       54.67      2.61 o 
   9   9   3       89.25       87.68      3.18 o 
  10   9   3       14.39       17.92      3.56 o 
  11   9   3        1.34        2.62      5.17 o 
  12   9   3        4.73       14.33      8.85 o 
  13   9   3        2.30        3.60      9.09 o 
 -12  10   3        0.55        4.10      5.50 o 
 -11  10   3        5.76        6.16      4.58 o 
 -10  10   3       24.55       22.40      4.42 o 
  -9  10   3       15.27       19.51      4.85 o 
  -8  10   3       80.26       73.45      3.51 o 
  -7  10   3       13.28       13.73      2.50 o 
  -6  10   3       16.79       19.04      2.46 o 
  -5  10   3       49.94       49.36      2.57 o 
  -4  10   3      106.46       90.74      2.71 o 
  -3  10   3       22.94       19.57      1.48 o 
  -2  10   3       47.17       45.38      2.38 o 
  -1  10   3       59.69       51.52      2.20 o 
   0  10   3        1.56        0.41      1.91 o 
   1  10   3       59.71       53.18      1.73 o 
   2  10   3       47.04       44.70      1.56 o 
   3  10   3       22.94       22.67      1.37 o 
   4  10   3      106.39       94.35      2.42 o 
   5  10   3       49.91       49.15      2.23 o 
   6  10   3       16.71       18.60      2.15 o 
   7  10   3       13.25       12.03      2.20 o 
   8  10   3       80.35       73.05      2.73 o 
   9  10   3       15.32       18.33      3.32 o 
  10  10   3       24.55       16.08      5.19 o 
  11  10   3        5.75        0.13      9.12 o 
  12  10   3        0.55        6.05      8.71 o 
 -12  11   3       13.49       16.03      6.82 o 
 -11  11   3       10.51       14.29      4.76 o 
 -10  11   3       14.33       11.29      4.50 o 
  -9  11   3        6.62       13.55      3.89 o 
  -8  11   3        6.79        8.39      2.68 o 
  -7  11   3        2.10        3.98      2.63 o 
  -6  11   3       58.73       54.05      2.93 o 
  -5  11   3        6.23        7.75      2.41 o 
  -4  11   3        7.20        8.89      2.27 o 
  -3  11   3      136.47      137.89      3.15 o 
  -2  11   3      416.39      400.99      3.26 o 
  -1  11   3      138.72      131.57      2.67 o 
   0  11   3      226.03      194.12      3.20 o 
   1  11   3      138.89      128.81      3.28 o 
   2  11   3      416.36      407.83      4.87 o 
   3  11   3      136.45      136.34      3.04 o 
   4  11   3        7.18        7.53      1.79 o 
   5  11   3        6.21        7.06      1.88 o 
   6  11   3       58.82       55.79      2.72 o 
   7  11   3        2.08        5.43      2.84 o 
   8  11   3        6.80        6.94      3.42 o 
   9  11   3        6.63        8.19      4.20 o 
  10  11   3       14.32       10.70      9.54 o 
  11  11   3       10.55       10.30      8.97 o 
  12  11   3       13.47       23.13     10.93 o 
 -11  12   3        8.93       11.56      5.07 o 
 -10  12   3       25.41       34.95      5.09 o 
  -9  12   3       20.05       19.55      4.22 o 
  -8  12   3       15.49       13.90      2.88 o 
  -7  12   3       17.54       18.35      2.93 o 
  -6  12   3       16.12       15.01      2.75 o 
  -5  12   3       19.65       18.91      2.77 o 
  -4  12   3        6.83        4.11      2.44 o 
  -3  12   3       13.22       11.17      2.41 o 
  -2  12   3       16.04       10.00      2.43 o 
  -1  12   3       28.29       26.47      2.17 o 
   0  12   3       41.96       33.07      2.39 o 
   1  12   3       28.33       28.63      2.36 o 
   2  12   3       16.06       12.61      2.26 o 
   3  12   3       13.22       10.26      2.21 o 
   4  12   3        6.87        2.34      2.21 o 
   5  12   3       19.67       18.22      2.40 o 
   6  12   3       16.11       15.79      2.50 o 
   7  12   3       17.53       16.39      2.73 o 
   8  12   3       15.48       17.65      3.25 o 
   9  12   3       20.06       24.79      4.65 o 
  10  12   3       25.43       25.25     10.16 o 
  11  12   3        8.92       14.27      9.24 o 
 -11  13   3       17.45       16.32      5.52 o 
 -10  13   3       30.07       37.67      6.69 o 
  -9  13   3        0.94        3.05      4.33 o 
  -8  13   3       61.57       64.59      4.83 o 
  -7  13   3       56.50       64.78      3.57 o 
  -6  13   3       49.78       49.85      3.29 o 
  -5  13   3       20.16       20.20      3.03 o 
  -4  13   3       14.11       14.22      2.63 o 
  -3  13   3        4.93        6.60      2.51 o 
  -2  13   3       18.61       20.94      2.25 o 
  -1  13   3       17.26       13.38      2.24 o 
   0  13   3        0.08        1.92      2.36 o 
   1  13   3       17.19       14.54      2.49 o 
   2  13   3       18.56       20.94      2.40 o 
   3  13   3        4.98        6.64      2.37 o 
   4  13   3       14.13       13.27      2.50 o 
   5  13   3       20.19       24.60      2.68 o 
   6  13   3       49.84       50.71      2.95 o 
   7  13   3       56.62       55.31      3.02 o 
   8  13   3       61.61       58.44      3.45 o 
   9  13   3        0.94        1.36      4.02 o 
  10  13   3       30.06       41.29     10.90 o 
  11  13   3       17.45       20.48      9.71 o 
 -10  14   3       14.58       18.57      6.32 o 
  -9  14   3       19.55       29.27      6.29 o 
  -8  14   3        1.71        5.97      4.50 o 
  -7  14   3       20.68       23.70      3.44 o 
  -6  14   3       17.11       20.93      3.37 o 
  -5  14   3        2.73        5.82      3.11 o 
  -4  14   3       45.66       44.14      3.08 o 
  -3  14   3        6.43       10.83      2.83 o 
  -2  14   3        0.39        1.13      2.75 o 
  -1  14   3       62.09       61.96      2.70 o 
   0  14   3        7.57        7.46      2.39 o 
   1  14   3       62.05       62.58      2.75 o 
   2  14   3        0.40        4.74      2.33 o 
   3  14   3        6.46        9.40      2.57 o 
   4  14   3       45.73       44.41      2.87 o 
   5  14   3        2.73        5.32      2.68 o 
   6  14   3       17.15       18.27      2.88 o 
   7  14   3       20.66       26.48      3.30 o 
   8  14   3        1.73        4.77      3.18 o 
   9  14   3       19.56       19.39      5.69 o 
  10  14   3       14.59        9.18      8.69 o 
  -9  15   3        6.19       13.87      6.12 o 
  -8  15   3        8.22       10.37      4.03 o 
  -7  15   3        7.97        9.59      4.71 o 
  -6  15   3       12.41       14.84      3.53 o 
  -5  15   3        8.33        7.41      3.33 o 
  -4  15   3       30.09       34.94      3.28 o 
  -3  15   3       17.21       19.24      3.07 o 
  -2  15   3       14.10       14.24      2.94 o 
  -1  15   3        5.93        8.59      2.98 o 
   0  15   3       50.89       60.14      3.42 o 
   1  15   3        5.96        7.71      2.61 o 
   2  15   3       14.09       14.73      2.78 o 
   3  15   3       17.25       19.73      2.91 o 
   4  15   3       30.07       34.31      3.04 o 
   5  15   3        8.35       10.34      2.95 o 
   6  15   3       12.41       14.26      3.24 o 
   7  15   3        7.97        7.25      3.32 o 
   8  15   3        8.20       11.74      3.13 o 
   9  15   3        6.19       12.59      5.86 o 
  -8  16   3       13.62       12.02      5.09 o 
  -7  16   3        1.50        8.14      4.92 o 
  -6  16   3        0.86        4.47      4.72 o 
  -5  16   3       19.50       21.64      3.74 o 
  -4  16   3       12.10       15.79      3.25 o 
  -3  16   3       53.60       53.73      3.65 o 
  -2  16   3        3.70        6.94      3.17 o 
  -1  16   3       33.93       36.47      3.44 o 
   0  16   3        8.81       13.11      2.90 o 
   1  16   3       33.96       31.63      3.30 o 
   2  16   3        3.69        4.83      3.39 o 
   3  16   3       53.60       52.23      3.79 o 
   4  16   3       12.12       10.98      3.48 o 
   5  16   3       19.47       21.92      3.55 o 
   6  16   3        0.86        7.12      3.38 o 
   7  16   3        1.50        5.18      3.18 o 
   8  16   3       13.63       16.38      4.41 o 
  -7  17   3        5.32        5.18      4.39 o 
  -6  17   3       22.23       23.26      5.22 o 
  -5  17   3        9.55       13.84      4.78 o 
  -4  17   3       21.79       31.35      4.02 o 
  -3  17   3        7.81       14.70      3.60 o 
  -2  17   3       37.16       38.10      3.75 o 
  -1  17   3       31.05       34.39      3.40 o 
   0  17   3      116.37      112.09      3.85 o 
   1  17   3       31.08       42.06      3.73 o 
   2  17   3       37.19       38.65      4.16 o 
   3  17   3        7.80       12.02      3.73 o 
   4  17   3       21.80       32.29      4.46 o 
   5  17   3        9.55       12.09      4.10 o 
   6  17   3       22.25       24.65      4.27 o 
   7  17   3        5.32        9.45      4.27 o 
  -5  18   3       28.52       37.54      5.62 o 
  -4  18   3       15.27       19.58      5.36 o 
  -3  18   3       19.19       28.11      3.71 o 
  -2  18   3       18.98       17.77      3.32 o 
  -1  18   3       18.96       19.71      3.38 o 
   0  18   3        6.12        8.42      3.52 o 
   1  18   3       18.95       18.75      3.51 o 
   2  18   3       18.95       15.23      3.87 o 
   3  18   3       19.20       26.88      4.47 o 
   4  18   3       15.27       20.86      4.38 o 
   5  18   3       28.52       33.30      4.68 o 
  -2  19   3        2.52        8.97      3.85 o 
  -1  19   3       15.69       11.95      4.30 o 
   0  19   3        5.54       14.85      4.87 o 
   1  19   3       15.69       16.80      4.70 o 
   2  19   3        2.51        9.55      4.56 o 
   0   0   4    25557.07    26225.28     93.52 o 
   1   0   4     1528.86     1547.31      5.36 o 
   2   0   4     1490.27     1534.81      8.32 o 
   3   0   4      849.98      942.53      8.82 o 
   4   0   4       47.77       49.72      1.08 o 
   5   0   4        0.37        0.42      1.06 o 
   6   0   4      347.03      356.56      3.60 o 
   7   0   4       97.60       99.97      1.53 o 
   8   0   4       15.45       13.97      0.92 o 
   9   0   4      324.75      308.67      4.69 o 
  10   0   4       17.49        7.80      2.89 o 
  11   0   4       40.31       36.75      3.48 o 
  12   0   4        1.25        4.00      3.34 o 
  13   0   4       11.43       15.47      4.69 o 
  14   0   4        0.29       -1.63      8.83 o 
 -14   1   4       16.56       17.05      6.30 o 
 -13   1   4        0.05        5.16      4.57 o 
 -12   1   4        4.68        4.39      3.32 o 
 -11   1   4       30.50       28.63      3.37 o 
 -10   1   4       49.55       47.11      3.34 o 
  -9   1   4       71.75       63.60      3.19 o 
  -8   1   4      118.32      114.13      3.44 o 
  -7   1   4      124.96      109.83      1.41 o 
  -6   1   4      390.70      446.17      3.21 o 
  -5   1   4       64.56       85.11      2.39 o 
  -4   1   4      273.75      314.98      4.46 o 
  -3   1   4      718.49      793.40      6.68 o 
  -2   1   4      118.32      118.42      1.06 o 
  -1   1   4     1112.55     1176.42      7.50 o 
   0   1   4     1498.55     1528.60      5.09 o 
   1   1   4     1112.86     1177.22      4.45 o 
   2   1   4      118.26      119.69      0.95 o 
   3   1   4      718.52      788.99      3.90 o 
   4   1   4      273.44      315.97      2.27 o 
   5   1   4       64.65       83.81      1.49 o 
   6   1   4      390.73      443.91      2.94 o 
   7   1   4      124.88      110.07      1.58 o 
   8   1   4      118.39      120.99      3.35 o 
   9   1   4       71.70       68.22      3.14 o 
  10   1   4       49.45       46.48      3.22 o 
  11   1   4       30.50       24.70      3.34 o 
  12   1   4        4.68        5.29      3.89 o 
  13   1   4        0.05        3.22      5.58 o 
  14   1   4       16.52       17.51     10.03 o 
 -14   2   4       25.20       30.07      9.03 o 
 -13   2   4        6.42       11.80      4.69 o 
 -12   2   4       13.64       13.95      3.48 o 
 -11   2   4        0.71        5.73      3.20 o 
 -10   2   4      256.82      237.94      4.62 o 
  -9   2   4        3.41        3.83      2.68 o 
  -8   2   4      306.68      293.15      3.41 o 
  -7   2   4      124.84      134.55      1.89 o 
  -6   2   4      165.66      189.98      2.27 o 
  -5   2   4      120.97      135.51      2.08 o 
  -4   2   4      981.52     1038.53      8.43 o 
  -3   2   4      264.40      335.20      2.06 o 
  -2   2   4      311.05      344.07      2.61 o 
  -1   2   4      805.39      829.74      5.41 o 
   0   2   4     7341.59     8059.88     60.84 o 
   1   2   4      804.89      829.42      6.06 o 
   2   2   4      310.81      346.63      2.98 o 
   3   2   4      264.48      331.61      2.64 o 
   4   2   4      981.36     1019.61      8.76 o 
   5   2   4      121.00      134.06      1.34 o 
   6   2   4      165.86      193.16      1.59 o 
   7   2   4      124.88      132.72      2.01 o 
   8   2   4      306.95      279.45      4.66 o 
   9   2   4        3.42        4.46      0.97 o 
  10   2   4      256.71      239.63      5.46 o 
  11   2   4        0.69        2.76      3.60 o 
  12   2   4       13.69       11.35      3.85 o 
  13   2   4        6.39       11.62     10.64 o 
  14   2   4       25.25       39.72     10.58 o 
 -14   3   4       24.87       34.28      8.93 o 
 -13   3   4        1.04        6.49      7.77 o 
 -12   3   4       54.17       54.24      4.37 o 
 -11   3   4       34.46       38.06      3.49 o 
 -10   3   4       20.29       20.45      3.12 o 
  -9   3   4       47.08       53.73      2.85 o 
  -8   3   4       27.54       27.56      1.51 o 
  -7   3   4      121.59      123.31      1.98 o 
  -6   3   4       27.78       26.32      1.39 o 
  -5   3   4      410.31      410.80      2.86 o 
  -4   3   4      449.17      471.53      4.09 o 
  -3   3   4      380.76      419.89      4.48 o 
  -2   3   4       58.48       59.10      0.86 o 
  -1   3   4       83.18       82.92      1.07 o 
   0   3   4      456.32      576.81      4.32 o 
   1   3   4       83.15       84.85      1.05 o 
   2   3   4       58.54       60.42      1.26 o 
   3   3   4      380.95      417.67      4.63 o 
   4   3   4      449.09      471.15      5.74 o 
   5   3   4      410.31      412.10      2.47 o 
   6   3   4       27.64       26.62      0.92 o 
   7   3   4      121.45      124.67      1.34 o 
   8   3   4       27.56       27.34      0.88 o 
   9   3   4       46.98       48.14      1.96 o 
  10   3   4       20.20       17.47      3.50 o 
  11   3   4       34.40       36.75      3.93 o 
  12   3   4       54.16       48.91      4.35 o 
  13   3   4        1.04        7.17      6.15 o 
  14   3   4       24.84       31.12      9.67 o 
 -14   4   4       37.31       42.22      9.24 o 
 -13   4   4        5.40        4.93      7.51 o 
 -12   4   4        9.63       10.99      3.90 o 
 -11   4   4       10.83       16.98      3.72 o 
 -10   4   4      132.18      129.23      3.87 o 
  -9   4   4       73.61       70.02      2.43 o 
  -8   4   4      127.03      131.38      2.69 o 
  -7   4   4       63.35       65.30      2.23 o 
  -6   4   4        9.46        6.69      1.43 o 
  -5   4   4       50.03       53.63      1.76 o 
  -4   4   4      194.76      192.47      2.47 o 
  -3   4   4      930.68      988.76      8.33 o 
  -2   4   4     1502.95     1493.92      7.89 o 
  -1   4   4      365.70      407.68      3.68 o 
   0   4   4     2906.64     3049.52     24.32 o 
   1   4   4      365.98      414.47      4.42 o 
   2   4   4     1502.64     1493.43      9.87 o 
   3   4   4      929.37      977.35     13.82 o 
   4   4   4      194.94      191.86      2.36 o 
   5   4   4       50.08       53.86      1.13 o 
   6   4   4        9.45        7.50      1.04 o 
   7   4   4       63.48       68.66      1.29 o 
   8   4   4      127.03      133.12      2.85 o 
   9   4   4       73.52       73.59      2.54 o 
  10   4   4      132.02      126.54      4.65 o 
  11   4   4       10.79       10.19      3.71 o 
  12   4   4        9.59       10.00      4.00 o 
  13   4   4        5.38       11.29      6.04 o 
  14   4   4       37.29       31.80      9.89 o 
 -14   5   4        7.12        9.93      8.58 o 
 -13   5   4       16.22       12.77      7.82 o 
 -12   5   4        4.81        9.74      4.71 o 
 -11   5   4       18.09       16.43      3.82 o 
 -10   5   4       16.51       16.89      3.02 o 
  -9   5   4       69.86       68.75      2.55 o 
  -8   5   4       90.94       85.68      2.60 o 
  -7   5   4       29.05       29.78      1.84 o 
  -6   5   4       64.04       66.19      2.15 o 
  -5   5   4      148.83      152.78      2.44 o 
  -4   5   4      133.35      126.51      1.96 o 
  -3   5   4       27.06       29.86      1.10 o 
  -2   5   4      902.54      916.58      6.22 o 
  -1   5   4      563.92      609.88      6.43 o 
   0   5   4      111.32      150.83      1.34 o 
   1   5   4      563.78      614.07      3.96 o 
   2   5   4      901.77      908.67      4.63 o 
   3   5   4       27.01       27.85      1.48 o 
   4   5   4      133.39      126.71      2.13 o 
   5   5   4      148.90      155.72      2.04 o 
   6   5   4       64.15       64.59      1.68 o 
   7   5   4       29.04       30.69      1.68 o 
   8   5   4       90.78       91.31      2.05 o 
   9   5   4       69.84       69.67      3.01 o 
  10   5   4       16.55       13.09      3.50 o 
  11   5   4       18.09       15.63      3.94 o 
  12   5   4        4.82        6.79      4.22 o 
  13   5   4       16.22       18.63      8.41 o 
  14   5   4        7.13       16.13     10.62 o 
 -14   6   4        0.84        4.95      8.61 o 
 -13   6   4        7.09       10.12      7.95 o 
 -12   6   4        0.63        4.44      4.80 o 
 -11   6   4       53.84       50.22      3.74 o 
 -10   6   4        9.74        7.83      3.02 o 
  -9   6   4       31.62       28.12      2.43 o 
  -8   6   4      218.71      204.43      2.93 o 
  -7   6   4      116.09      110.31      2.62 o 
  -6   6   4      182.66      176.31      3.86 o 
  -5   6   4       20.16       20.67      1.85 o 
  -4   6   4       62.89       65.25      1.62 o 
  -3   6   4      758.09      820.78      4.78 o 
  -2   6   4      118.89      123.50      1.61 o 
  -1   6   4      301.20      310.41      2.34 o 
   0   6   4      205.80      226.06      1.63 o 
   1   6   4      301.31      312.82      3.00 o 
   2   6   4      118.83      120.60      1.80 o 
   3   6   4      757.29      816.02      4.51 o 
   4   6   4       62.98       66.19      1.71 o 
   5   6   4       20.13       21.26      1.75 o 
   6   6   4      182.67      174.43      2.70 o 
   7   6   4      116.09      117.93      2.37 o 
   8   6   4      218.24      202.94      2.77 o 
   9   6   4       31.60       29.47      1.84 o 
  10   6   4        9.76       10.26      3.67 o 
  11   6   4       53.85       48.35      4.32 o 
  12   6   4        0.64        4.67      4.10 o 
  13   6   4        7.11        8.54      9.57 o 
  14   6   4        0.85       17.66     10.51 o 
 -13   7   4        5.30        4.16      8.26 o 
 -12   7   4      119.08      143.55      8.78 o 
 -11   7   4        2.82        7.82      4.05 o 
 -10   7   4       99.30       90.43      3.99 o 
  -9   7   4        5.47        8.29      2.35 o 
  -8   7   4       25.47       23.79      2.05 o 
  -7   7   4      145.33      140.33      2.89 o 
  -6   7   4      436.99      410.24      4.91 o 
  -5   7   4       19.02       20.32      2.27 o 
  -4   7   4      431.02      425.69      3.11 o 
  -3   7   4      124.21      121.95      1.98 o 
  -2   7   4       92.15       88.13      2.04 o 
  -1   7   4      144.22      144.71      1.92 o 
   0   7   4        9.62       10.25      1.06 o 
   1   7   4      144.29      149.52      1.86 o 
   2   7   4       91.99       90.85      1.84 o 
   3   7   4      124.08      124.51      2.34 o 
   4   7   4      430.88      419.73      3.87 o 
   5   7   4       19.00       17.57      1.57 o 
   6   7   4      437.07      405.82      5.53 o 
   7   7   4      145.30      139.24      2.79 o 
   8   7   4       25.45       23.20      1.95 o 
   9   7   4        5.50        6.56      1.86 o 
  10   7   4       99.27       89.32      4.58 o 
  11   7   4        2.82        7.79      3.97 o 
  12   7   4      118.98      131.59      6.84 o 
  13   7   4        5.28       10.66      9.45 o 
 -13   8   4        6.02        0.62      8.72 o 
 -12   8   4        6.27       10.60      5.12 o 
 -11   8   4       15.53       17.62      4.40 o 
 -10   8   4       15.68       18.83      4.13 o 
  -9   8   4       17.79       19.39      2.62 o 
  -8   8   4       54.93       45.25      2.50 o 
  -7   8   4      398.53      366.55      5.18 o 
  -6   8   4      219.42      226.53      3.01 o 
  -5   8   4      481.43      462.04      4.63 o 
  -4   8   4      309.43      292.86      3.51 o 
  -3   8   4      379.17      354.19      2.39 o 
  -2   8   4      107.32      109.67      2.36 o 
  -1   8   4       59.20       51.39      1.45 o 
   0   8   4      330.78      303.48      2.33 o 
   1   8   4       59.19       51.85      1.55 o 
   2   8   4      107.37      112.94      1.79 o 
   3   8   4      379.84      355.35      3.17 o 
   4   8   4      309.44      293.94      2.87 o 
   5   8   4      481.37      451.59      5.22 o 
   6   8   4      219.55      231.83      3.13 o 
   7   8   4      398.65      371.95      5.28 o 
   8   8   4       54.99       49.14      2.43 o 
   9   8   4       17.80       19.25      2.14 o 
  10   8   4       15.71       15.69      4.07 o 
  11   8   4       15.56       16.82      4.16 o 
  12   8   4        6.28       12.34      5.30 o 
  13   8   4        6.03        8.44      9.08 o 
 -13   9   4        7.96        4.06      8.65 o 
 -12   9   4        2.11        8.46      4.70 o 
 -11   9   4        1.01        2.94      4.32 o 
 -10   9   4       10.46       11.02      4.14 o 
  -9   9   4        7.87        9.43      3.02 o 
  -8   9   4       29.59       30.50      2.56 o 
  -7   9   4      107.76      103.62      2.60 o 
  -6   9   4      115.90      113.21      2.62 o 
  -5   9   4       63.73       46.82      2.08 o 
  -4   9   4      150.56      130.57      2.34 o 
  -3   9   4      149.14      150.30      2.01 o 
  -2   9   4      281.59      264.93      2.50 o 
  -1   9   4       91.70       86.02      1.72 o 
   0   9   4        6.84        3.18      1.73 o 
   1   9   4       91.64       84.46      1.76 o 
   2   9   4      281.65      268.24      2.17 o 
   3   9   4      149.28      150.53      2.41 o 
   4   9   4      150.43      128.29      2.66 o 
   5   9   4       63.78       49.11      1.99 o 
   6   9   4      115.70      109.97      2.42 o 
   7   9   4      107.77       99.93      2.58 o 
   8   9   4       29.62       27.88      2.11 o 
   9   9   4        7.85       10.72      2.57 o 
  10   9   4       10.43       13.36      4.13 o 
  11   9   4        1.01        4.41      5.03 o 
  12   9   4        2.13        8.78      8.75 o 
  13   9   4        7.99        2.30      9.79 o 
 -12  10   4        8.25       11.41      4.87 o 
 -11  10   4        0.00        6.07      4.56 o 
 -10  10   4        5.88       10.57      4.46 o 
  -9  10   4       14.65       13.19      3.89 o 
  -8  10   4       38.25       36.53      2.76 o 
  -7  10   4       28.34       31.85      2.64 o 
  -6  10   4       82.68       67.06      2.44 o 
  -5  10   4       41.58       40.20      2.02 o 
  -4  10   4       70.53       65.78      2.03 o 
  -3  10   4      141.47      130.80      2.14 o 
  -2  10   4       45.85       42.90      1.32 o 
  -1  10   4      164.35      162.18      1.98 o 
   0  10   4       21.86       20.75      2.05 o 
   1  10   4      164.09      163.91      1.76 o 
   2  10   4       45.83       43.22      1.52 o 
   3  10   4      141.53      133.61      2.13 o 
   4  10   4       70.48       66.67      2.11 o 
   5  10   4       41.66       39.61      2.01 o 
   6  10   4       82.70       66.90      2.25 o 
   7  10   4       28.55       31.91      2.25 o 
   8  10   4       38.25       34.66      2.35 o 
   9  10   4       14.67       15.24      2.72 o 
  10  10   4        5.88        9.45      5.37 o 
  11  10   4        0.00        1.15      5.38 o 
  12  10   4        8.26        8.28     10.40 o 
 -12  11   4        6.12       12.12      5.19 o 
 -11  11   4        1.64        3.41      4.81 o 
 -10  11   4        4.96        9.38      4.47 o 
  -9  11   4        5.92        5.75      3.75 o 
  -8  11   4       49.78       54.37      3.08 o 
  -7  11   4        3.54        5.19      2.65 o 
  -6  11   4        9.52       13.09      2.59 o 
  -5  11   4       30.11       24.47      2.40 o 
  -4  11   4      111.49       97.56      2.86 o 
  -3  11   4       46.97       36.87      2.51 o 
  -2  11   4      202.95      180.96      2.23 o 
  -1  11   4       44.98       37.72      2.28 o 
   0  11   4      735.36      688.33      5.75 o 
   1  11   4       45.07       38.95      1.51 o 
   2  11   4      202.90      179.52      2.63 o 
   3  11   4       47.01       37.18      1.47 o 
   4  11   4      111.64       98.88      2.03 o 
   5  11   4       30.11       25.63      2.04 o 
   6  11   4        9.55       10.56      2.04 o 
   7  11   4        3.55        3.89      2.08 o 
   8  11   4       49.82       49.78      2.62 o 
   9  11   4        5.93       12.40      3.71 o 
  10  11   4        4.96        7.32      8.90 o 
  11  11   4        1.65       18.00     10.05 o 
  12  11   4        6.13       13.31      9.34 o 
 -11  12   4       37.67       36.95      5.30 o 
 -10  12   4       18.70       27.50      5.07 o 
  -9  12   4        8.37       10.52      5.79 o 
  -8  12   4       70.99       79.13      3.98 o 
  -7  12   4       17.55       23.10      2.99 o 
  -6  12   4       21.27       27.96      2.89 o 
  -5  12   4       56.10       47.56      3.02 o 
  -4  12   4        5.26        7.64      2.47 o 
  -3  12   4        1.83        2.11      2.35 o 
  -2  12   4      102.72      105.33      2.59 o 
  -1  12   4      122.99      117.99      2.68 o 
   0  12   4      152.91      147.59      3.11 o 
   1  12   4      123.21      113.34      2.98 o 
   2  12   4      102.81      106.72      3.16 o 
   3  12   4        1.84        1.66      1.67 o 
   4  12   4        5.27        5.65      1.85 o 
   5  12   4       56.08       47.76      2.27 o 
   6  12   4       21.24       29.83      2.43 o 
   7  12   4       17.46       22.17      2.80 o 
   8  12   4       70.95       74.29      3.63 o 
   9  12   4        8.38       14.51      4.64 o 
  10  12   4       18.66       18.12      8.69 o 
  11  12   4       37.67       41.37     11.10 o 
 -11  13   4       10.79        8.19      5.18 o 
 -10  13   4       21.16       21.68      5.11 o 
  -9  13   4        6.67       11.34      6.11 o 
  -8  13   4        6.37        8.72      3.72 o 
  -7  13   4       18.49       17.03      3.55 o 
  -6  13   4        6.21       10.05      2.90 o 
  -5  13   4       13.26       13.83      2.93 o 
  -4  13   4        3.83        3.76      2.62 o 
  -3  13   4        3.40        2.84      2.51 o 
  -2  13   4       23.98       25.78      2.79 o 
  -1  13   4       24.28       23.29      2.31 o 
   0  13   4        0.45        5.23      2.26 o 
   1  13   4       24.35       22.60      2.65 o 
   2  13   4       23.95       23.64      2.80 o 
   3  13   4        3.38        1.68      2.54 o 
   4  13   4        3.82        5.46      2.41 o 
   5  13   4       13.20       13.48      2.50 o 
   6  13   4        6.23        7.08      2.60 o 
   7  13   4       18.53       18.40      2.80 o 
   8  13   4        6.36        9.48      3.32 o 
   9  13   4        6.72        6.40      4.69 o 
  10  13   4       21.17       16.09      9.23 o 
  11  13   4       10.80       20.56     11.18 o 
 -10  14   4       40.69       39.03      6.83 o 
  -9  14   4        8.36        8.84      5.88 o 
  -8  14   4       83.07       80.85      5.56 o 
  -7  14   4       38.64       42.63      4.20 o 
  -6  14   4       69.27       72.41      3.72 o 
  -5  14   4       33.50       34.59      3.33 o 
  -4  14   4        7.77        8.80      2.94 o 
  -3  14   4       21.11       15.85      2.89 o 
  -2  14   4        8.65       10.42      2.73 o 
  -1  14   4       27.02       29.29      2.91 o 
   0  14   4        0.05       -0.38      2.90 o 
   1  14   4       27.12       32.42      2.96 o 
   2  14   4        8.66       11.46      2.65 o 
   3  14   4       21.18       17.66      2.64 o 
   4  14   4        7.81        9.11      2.72 o 
   5  14   4       33.51       33.53      3.01 o 
   6  14   4       69.34       73.69      3.29 o 
   7  14   4       38.60       43.69      3.23 o 
   8  14   4       83.11       75.68      6.38 o 
   9  14   4        8.35       11.39      5.60 o 
  10  14   4       40.70       32.84      7.02 o 
  -9  15   4        9.52       11.79      6.94 o 
  -8  15   4       16.65       21.79      6.67 o 
  -7  15   4       13.72       17.56      4.15 o 
  -6  15   4       34.38       34.68      4.22 o 
  -5  15   4        2.25        6.25      3.30 o 
  -4  15   4        2.77        5.84      3.08 o 
  -3  15   4        0.07        4.54      2.97 o 
  -2  15   4        9.63       12.55      3.08 o 
  -1  15   4        7.08       10.05      2.94 o 
   0  15   4       83.85       89.80      3.58 o 
   1  15   4        7.08        9.06      3.26 o 
   2  15   4        9.65       11.93      3.36 o 
   3  15   4        0.07        4.30      3.12 o 
   4  15   4        2.76        8.37      2.85 o 
   5  15   4        2.27        3.23      2.82 o 
   6  15   4       34.38       34.92      3.22 o 
   7  15   4       13.71       12.15      3.39 o 
   8  15   4       16.64       23.88      4.82 o 
   9  15   4        9.49       11.65      8.83 o 
  -8  16   4       12.07       14.26      6.74 o 
  -7  16   4       11.80       15.57      4.99 o 
  -6  16   4       39.07       44.62      4.48 o 
  -5  16   4        2.32        0.01      4.09 o 
  -4  16   4       13.01       11.08      3.35 o 
  -3  16   4        1.45        3.19      3.39 o 
  -2  16   4        8.34        9.40      3.39 o 
  -1  16   4       11.58       13.67      3.18 o 
   0  16   4       19.99       26.64      3.42 o 
   1  16   4       11.55       16.00      3.64 o 
   2  16   4        8.33        9.84      3.44 o 
   3  16   4        1.44        4.23      3.27 o 
   4  16   4       13.02       13.82      3.51 o 
   5  16   4        2.33        3.46      3.38 o 
   6  16   4       39.11       41.07      3.82 o 
   7  16   4       11.83       14.57      3.97 o 
   8  16   4       12.10       15.45      4.94 o 
  -6  17   4       17.08       17.39      5.25 o 
  -5  17   4       35.90       38.06      4.55 o 
  -4  17   4       70.02       70.79      4.38 o 
  -3  17   4       64.22       66.96      3.95 o 
  -2  17   4       84.55       87.46      4.10 o 
  -1  17   4       20.06       20.92      3.56 o 
   0  17   4       21.13       24.70      3.49 o 
   1  17   4       20.11       22.12      3.43 o 
   2  17   4       84.57       80.54      4.52 o 
   3  17   4       64.27       62.35      4.15 o 
   4  17   4       70.04       69.37      4.28 o 
   5  17   4       35.92       38.08      4.17 o 
   6  17   4       17.07       16.93      4.42 o 
  -5  18   4       24.95       29.44      5.57 o 
  -4  18   4        6.74       13.18      4.54 o 
  -3  18   4       11.90       20.36      4.10 o 
  -2  18   4        4.33        5.94      3.33 o 
  -1  18   4        2.99        5.12      3.61 o 
   0  18   4       13.53       18.00      3.58 o 
   1  18   4        2.99        6.07      3.44 o 
   2  18   4        4.34        5.69      3.51 o 
   3  18   4       11.90       18.07      4.00 o 
   4  18   4        6.77       12.09      5.60 o 
   5  18   4       24.91       24.74      4.60 o 
  -1  19   4        3.90       10.12      3.97 o 
   0  19   4        2.00        4.96      3.80 o 
   1  19   4        3.89        7.91      4.02 o 
   1   0   5      108.93       99.91      1.28 o 
   2   0   5       48.55       49.15      0.98 o 
   3   0   5      424.68      448.29      5.28 o 
   4   0   5        1.75        6.19      1.02 o 
   5   0   5      173.47      182.98      2.09 o 
   6   0   5      124.52      131.62      1.92 o 
   7   0   5       26.94       24.42      1.42 o 
   8   0   5       10.16        5.89      1.49 o 
   9   0   5       29.98       26.60      2.75 o 
  10   0   5        2.04        1.92      2.87 o 
  11   0   5       46.27       50.72      3.62 o 
  12   0   5        2.46        1.92      3.33 o 
  13   0   5        1.83        6.19      6.19 o 
  14   0   5       18.01       21.44      6.62 o 
 -14   1   5        6.12        8.13      9.06 o 
 -13   1   5        3.43        5.10      4.62 o 
 -12   1   5       10.59       10.23      3.53 o 
 -11   1   5        3.02        7.81      3.19 o 
 -10   1   5       77.91       70.84      3.70 o 
  -9   1   5        6.77        3.62      2.69 o 
  -8   1   5       96.65       87.68      1.45 o 
  -7   1   5       19.10       20.21      1.42 o 
  -6   1   5       53.12       56.50      1.61 o 
  -5   1   5      125.04      142.07      2.09 o 
  -4   1   5       20.94       18.14      0.94 o 
  -3   1   5       78.09       71.77      0.78 o 
  -2   1   5     1701.97     1829.87     11.29 o 
  -1   1   5     1555.84     1639.52      8.92 o 
   0   1   5      368.87      448.45      2.68 o 
   1   1   5     1555.80     1646.11     10.55 o 
   2   1   5     1701.81     1810.30      9.34 o 
   3   1   5       78.13       72.60      1.00 o 
   4   1   5       20.69       20.09      1.37 o 
   5   1   5      124.92      139.81      1.86 o 
   6   1   5       52.92       56.73      1.56 o 
   7   1   5       19.08       19.25      1.47 o 
   8   1   5       96.57       90.53      2.01 o 
   9   1   5        6.76        5.38      2.67 o 
  10   1   5       77.86       73.72      3.45 o 
  11   1   5        3.04        4.83      3.82 o 
  12   1   5       10.65       12.66      4.04 o 
  13   1   5        3.44        4.15      5.85 o 
  14   1   5        6.13        4.95      6.62 o 
 -14   2   5       36.02       36.84      8.70 o 
 -13   2   5        1.17        6.18      4.62 o 
 -12   2   5        7.36        8.27      3.48 o 
 -11   2   5        8.34        6.52      3.23 o 
 -10   2   5        1.49        3.84      2.94 o 
  -9   2   5       10.96       15.48      2.57 o 
  -8   2   5        3.82        5.17      1.34 o 
  -7   2   5        7.95       11.04      1.65 o 
  -6   2   5       84.47       91.29      1.94 o 
  -5   2   5      273.54      326.09      4.46 o 
  -4   2   5     1024.53     1212.88      8.87 o 
  -3   2   5      824.32      918.82      5.87 o 
  -2   2   5      285.75      291.58      2.06 o 
  -1   2   5      148.67      143.44      1.55 o 
   0   2   5      351.57      382.49      2.87 o 
   1   2   5      148.38      142.39      1.54 o 
   2   2   5      285.82      294.51      4.20 o 
   3   2   5      824.27      924.70      7.90 o 
   4   2   5     1024.14     1203.20      9.60 o 
   5   2   5      273.43      322.34      3.34 o 
   6   2   5       84.43       87.25      3.74 o 
   7   2   5        7.92       11.49      1.60 o 
   8   2   5        3.81        4.68      1.62 o 
   9   2   5       10.98       12.99      3.12 o 
  10   2   5        1.47        1.71      3.25 o 
  11   2   5        8.32        9.80      3.63 o 
  12   2   5        7.38        5.35      3.88 o 
  13   2   5        1.17        2.83      6.00 o 
  14   2   5       35.95       37.64      7.00 o 
 -14   3   5       27.22       39.68      9.01 o 
 -13   3   5       26.17       26.52      5.63 o 
 -12   3   5        0.35        8.32      3.88 o 
 -11   3   5       32.66       33.20      3.52 o 
 -10   3   5      249.53      234.07      4.30 o 
  -9   3   5       17.27       20.66      1.78 o 
  -8   3   5      508.67      461.53      3.85 o 
  -7   3   5       99.48      104.67      2.29 o 
  -6   3   5      236.77      236.12      2.73 o 
  -5   3   5      249.98      248.89      2.94 o 
  -4   3   5      175.47      196.54      2.13 o 
  -3   3   5      441.99      469.31      2.96 o 
  -2   3   5     1286.87     1413.33     13.10 o 
  -1   3   5      265.87      301.59      2.73 o 
   0   3   5      279.99      272.73      2.69 o 
   1   3   5      265.23      306.62      2.11 o 
   2   3   5     1286.74     1421.86     19.12 o 
   3   3   5      441.81      457.71      7.26 o 
   4   3   5      175.56      193.32      2.09 o 
   5   3   5      250.11      250.75      1.65 o 
   6   3   5      236.19      232.99      2.25 o 
   7   3   5       99.61      104.75      1.92 o 
   8   3   5      508.66      459.31      4.68 o 
   9   3   5       17.28       21.73      3.46 o 
  10   3   5      249.36      233.53      5.64 o 
  11   3   5       32.62       31.43      4.07 o 
  12   3   5        0.35        8.05      4.13 o 
  13   3   5       26.13       23.34      6.21 o 
  14   3   5       27.19       23.67      9.40 o 
 -13   4   5        4.12        8.25      5.39 o 
 -12   4   5       53.43       50.98      4.89 o 
 -11   4   5        0.89        4.09      3.57 o 
 -10   4   5       11.70       13.14      2.99 o 
  -9   4   5       13.50       12.71      2.01 o 
  -8   4   5       20.61       18.30      2.02 o 
  -7   4   5      387.51      367.96      3.80 o 
  -6   4   5       55.56       57.09      1.85 o 
  -5   4   5      139.55      138.40      2.63 o 
  -4   4   5       14.15       18.20      1.36 o 
  -3   4   5      410.22      402.83      2.24 o 
  -2   4   5      908.57     1027.38      7.44 o 
  -1   4   5      347.98      376.87      3.15 o 
   0   4   5       68.69       63.47      1.53 o 
   1   4   5      348.02      381.00      3.18 o 
   2   4   5      907.54     1036.96     16.32 o 
   3   4   5      409.95      408.32      5.87 o 
   4   4   5       14.12       19.23      1.18 o 
   5   4   5      139.44      137.97      1.52 o 
   6   4   5       55.45       54.66      1.24 o 
   7   4   5      387.47      374.23      4.95 o 
   8   4   5       20.63       16.63      1.02 o 
   9   4   5       13.52       11.60      3.20 o 
  10   4   5       11.64       14.00      3.70 o 
  11   4   5        0.89        3.93      3.70 o 
  12   4   5       53.37       58.50      4.76 o 
  13   4   5        4.14        9.72      5.97 o 
  14   4   5       30.19       33.28     10.55 o 
 -13   5   5        5.56        7.51      7.77 o 
 -12   5   5       20.56       17.59      4.11 o 
 -11   5   5       38.95       41.21      3.62 o 
 -10   5   5        1.20        2.59      2.90 o 
  -9   5   5       59.92       54.14      2.53 o 
  -8   5   5       70.86       63.07      2.53 o 
  -7   5   5        7.92        7.12      1.72 o 
  -6   5   5      205.02      202.08      2.93 o 
  -5   5   5      124.70      121.81      2.33 o 
  -4   5   5      154.53      162.29      1.82 o 
  -3   5   5     1007.10     1052.84      5.75 o 
  -2   5   5       19.31       27.50      1.17 o 
  -1   5   5       90.46       84.02      1.32 o 
   0   5   5        0.11        0.74      1.01 o 
   1   5   5       90.63       85.96      1.38 o 
   2   5   5       19.30       28.27      2.19 o 
   3   5   5     1007.33     1058.26      8.04 o 
   4   5   5      154.94      160.59      2.18 o 
   5   5   5      124.83      120.71      1.81 o 
   6   5   5      205.18      207.01      2.09 o 
   7   5   5        7.83        6.12      1.30 o 
   8   5   5       70.83       65.35      1.59 o 
   9   5   5       59.92       54.01      2.05 o 
  10   5   5        1.21        1.90      3.56 o 
  11   5   5       39.05       41.54      4.26 o 
  12   5   5       20.52       20.77      4.30 o 
  13   5   5        5.59        9.89      6.17 o 
  14   5   5        6.65       15.69     10.28 o 
 -13   6   5       19.91       24.73      7.93 o 
 -12   6   5       39.87       47.78      4.52 o 
 -11   6   5        1.73        5.05      3.39 o 
 -10   6   5       72.06       69.13      3.71 o 
  -9   6   5        3.49        4.83      2.25 o 
  -8   6   5       60.60       61.92      2.26 o 
  -7   6   5       13.47       14.62      2.04 o 
  -6   6   5       40.92       30.73      2.17 o 
  -5   6   5        7.27        6.83      1.60 o 
  -4   6   5       63.60       61.71      1.53 o 
  -3   6   5      112.30      110.37      1.56 o 
  -2   6   5      120.04      124.74      1.73 o 
  -1   6   5      156.94      164.49      2.17 o 
   0   6   5      389.39      413.97      2.16 o 
   1   6   5      157.13      167.19      1.54 o 
   2   6   5      119.70      127.73      3.13 o 
   3   6   5      112.27      111.30      2.49 o 
   4   6   5       63.47       59.87      2.17 o 
   5   6   5        7.31        7.18      1.57 o 
   6   6   5       40.88       30.38      1.69 o 
   7   6   5       13.47       15.38      1.53 o 
   8   6   5       60.49       63.75      1.80 o 
   9   6   5        3.50        3.99      1.69 o 
  10   6   5       72.09       74.48      4.55 o 
  11   6   5        1.74        6.90      4.06 o 
  12   6   5       39.86       44.74      4.61 o 
  13   6   5       19.89       25.08      8.51 o 
  14   6   5        1.54        1.12     10.73 o 
 -13   7   5        7.00       -3.55      8.03 o 
 -12   7   5        0.04        4.98      5.03 o 
 -11   7   5       33.05       33.71      3.67 o 
 -10   7   5       21.44       27.41      3.44 o 
  -9   7   5        1.64        3.52      2.37 o 
  -8   7   5        5.55        5.36      1.96 o 
  -7   7   5       82.16       80.68      2.63 o 
  -6   7   5      144.07      138.55      3.77 o 
  -5   7   5      328.22      317.24      3.42 o 
  -4   7   5        2.43        1.85      1.36 o 
  -3   7   5       85.90       88.59      1.58 o 
  -2   7   5       76.05       64.09      1.65 o 
  -1   7   5      489.85      460.63      5.04 o 
   0   7   5      171.68      170.11      1.68 o 
   1   7   5      489.96      474.34      3.69 o 
   2   7   5       76.06       67.30      1.95 o 
   3   7   5       85.94       86.81      2.17 o 
   4   7   5        2.41        3.59      1.93 o 
   5   7   5      328.25      320.63      3.17 o 
   6   7   5      144.13      139.21      2.44 o 
   7   7   5       82.26       81.96      2.18 o 
   8   7   5        5.51        7.81      1.61 o 
   9   7   5        1.64        2.36      1.86 o 
  10   7   5       21.47       24.89      4.13 o 
  11   7   5       32.99       39.03      4.50 o 
  12   7   5        0.05        4.87      4.47 o 
  13   7   5        7.01       12.90     10.53 o 
 -13   8   5        0.43        4.64      8.33 o 
 -12   8   5       10.98       18.41      4.49 o 
 -11   8   5        2.12        4.78      4.09 o 
 -10   8   5       19.62       21.26      3.47 o 
  -9   8   5       31.11       29.44      2.68 o 
  -8   8   5        9.61        7.14      2.27 o 
  -7   8   5       46.62       42.43      2.50 o 
  -6   8   5        6.41        4.01      1.86 o 
  -5   8   5      200.38      206.73      2.72 o 
  -4   8   5      125.26      120.09      1.95 o 
  -3   8   5      207.45      190.52      4.11 o 
  -2   8   5      180.97      176.46      2.78 o 
  -1   8   5      180.38      170.44      1.88 o 
   0   8   5      156.17      165.51      1.86 o 
   1   8   5      180.22      175.59      2.83 o 
   2   8   5      181.18      180.53      2.30 o 
   3   8   5      207.42      191.08      2.97 o 
   4   8   5      125.33      120.31      2.38 o 
   5   8   5      200.18      205.47      2.92 o 
   6   8   5        6.36        4.49      1.81 o 
   7   8   5       46.65       41.73      2.08 o 
   8   8   5        9.61        7.04      1.75 o 
   9   8   5       31.07       33.00      2.23 o 
  10   8   5       19.60       21.25      4.12 o 
  11   8   5        2.11        2.42      4.20 o 
  12   8   5       10.99       13.91      4.61 o 
  13   8   5        0.43       -3.61     10.44 o 
 -12   9   5        1.58        6.62      4.54 o 
 -11   9   5        8.52       11.57      4.32 o 
 -10   9   5        1.25        2.47      3.34 o 
  -9   9   5        8.49        6.60      2.68 o 
  -8   9   5       29.53       31.35      2.25 o 
  -7   9   5       68.85       67.73      2.45 o 
  -6   9   5      111.11      113.56      2.58 o 
  -5   9   5       32.26       33.77      1.97 o 
  -4   9   5        3.28        2.97      1.70 o 
  -3   9   5      376.36      345.36      3.50 o 
  -2   9   5       29.37       29.97      1.57 o 
  -1   9   5      803.53      797.11      5.36 o 
   0   9   5       28.90       30.17      1.50 o 
   1   9   5      803.32      803.21      4.24 o 
   2   9   5       29.41       31.97      1.76 o 
   3   9   5      376.21      347.59      3.91 o 
   4   9   5        3.27        3.90      1.70 o 
   5   9   5       32.29       32.40      1.90 o 
   6   9   5      111.07      110.72      2.58 o 
   7   9   5       68.98       66.72      2.38 o 
   8   9   5       29.55       30.86      2.16 o 
   9   9   5        8.49        9.20      2.59 o 
  10   9   5        1.26        5.63      4.02 o 
  11   9   5        8.44       11.93      4.49 o 
  12   9   5        1.58        4.06      5.78 o 
  13   9   5        1.60        5.39     10.84 o 
 -12  10   5        1.11        3.24      4.91 o 
 -11  10   5       15.70       21.83      4.76 o 
 -10  10   5        4.70       10.22      4.22 o 
  -9  10   5       16.95       25.48      4.18 o 
  -8  10   5       10.39       11.06      2.54 o 
  -7  10   5       48.19       45.08      2.39 o 
  -6  10   5       19.79       17.40      2.13 o 
  -5  10   5       28.39       28.43      1.95 o 
  -4  10   5       73.07       62.27      2.09 o 
  -3  10   5       96.54       90.63      2.53 o 
  -2  10   5      276.63      266.68      2.33 o 
  -1  10   5       77.74       74.97      1.76 o 
   0  10   5       32.34       32.06      1.97 o 
   1  10   5       77.70       75.16      2.54 o 
   2  10   5      276.39      261.37      2.95 o 
   3  10   5       96.65       90.66      1.98 o 
   4  10   5       72.96       62.60      2.11 o 
   5  10   5       28.41       31.37      1.99 o 
   6  10   5       19.78       16.27      2.15 o 
   7  10   5       48.23       45.86      2.39 o 
   8  10   5       10.45        9.94      2.22 o 
   9  10   5       16.91       25.35      2.86 o 
  10  10   5        4.69        5.44      4.31 o 
  11  10   5       15.70       19.17      6.02 o 
  12  10   5        1.12       -0.84      5.72 o 
 -12  11   5        9.65       14.02      5.12 o 
 -11  11   5       18.16       22.83      4.97 o 
 -10  11   5       13.96       17.87      4.88 o 
  -9  11   5        8.69       12.82      4.04 o 
  -8  11   5       25.25       25.94      3.46 o 
  -7  11   5       53.33       54.48      2.97 o 
  -6  11   5       30.02       33.43      2.71 o 
  -5  11   5       29.24       24.80      2.44 o 
  -4  11   5       79.92       81.77      2.86 o 
  -3  11   5       61.07       62.37      2.73 o 
  -2  11   5      370.75      339.70      3.28 o 
  -1  11   5       43.02       37.74      1.62 o 
   0  11   5     1256.57     1187.16      9.57 o 
   1  11   5       43.09       40.09      2.46 o 
   2  11   5      370.81      341.22      3.43 o 
   3  11   5       61.11       59.00      2.53 o 
   4  11   5       79.84       79.45      1.93 o 
   5  11   5       29.23       27.45      2.06 o 
   6  11   5       30.05       29.33      2.38 o 
   7  11   5       53.17       53.77      2.62 o 
   8  11   5       25.24       24.53      2.45 o 
   9  11   5        8.69        9.79      3.09 o 
  10  11   5       13.96       12.33      4.35 o 
  11  11   5       18.22       15.27      6.08 o 
  12  11   5        9.64       15.66     11.14 o 
 -11  12   5        9.12       15.63      5.40 o 
 -10  12   5       25.84       32.12      5.18 o 
  -9  12   5       26.04       38.01      6.08 o 
  -8  12   5       20.85       23.64      3.67 o 
  -7  12   5       10.93       11.83      3.28 o 
  -6  12   5        7.58       13.32      2.72 o 
  -5  12   5        7.81        7.83      2.57 o 
  -4  12   5        1.85        2.69      2.46 o 
  -3  12   5       33.60       33.19      2.55 o 
  -2  12   5       47.24       39.61      2.67 o 
  -1  12   5       38.08       39.83      2.24 o 
   0  12   5       96.69       98.92      3.05 o 
   1  12   5       38.19       44.47      2.63 o 
   2  12   5       47.24       41.18      1.96 o 
   3  12   5       33.57       35.20      2.11 o 
   4  12   5        1.85        2.68      1.90 o 
   5  12   5        7.85        8.08      2.04 o 
   6  12   5        7.55        9.06      2.16 o 
   7  12   5       10.91        9.61      2.55 o 
   8  12   5       20.80       21.24      3.20 o 
   9  12   5       26.08       33.99      5.09 o 
  10  12   5       25.85       35.00     10.52 o 
  11  12   5        9.12       22.83      9.59 o 
 -10  13   5       79.96       81.09      6.01 o 
  -9  13   5        1.47        5.12      6.03 o 
  -8  13   5       84.32       84.14      4.44 o 
  -7  13   5       10.42       11.83      3.68 o 
  -6  13   5       14.65       17.49      3.78 o 
  -5  13   5       24.34       22.89      2.83 o 
  -4  13   5        3.80        7.04      2.67 o 
  -3  13   5       16.76       21.19      2.65 o 
  -2  13   5        2.88        3.70      2.44 o 
  -1  13   5       14.61       10.28      2.55 o 
   0  13   5        0.05        0.94      2.76 o 
   1  13   5       14.63       14.01      2.44 o 
   2  13   5        2.87        5.51      2.50 o 
   3  13   5       16.80       19.69      2.54 o 
   4  13   5        3.82        5.99      2.37 o 
   5  13   5       24.39       23.84      2.59 o 
   6  13   5       14.67       22.27      2.77 o 
   7  13   5       10.44       12.48      2.96 o 
   8  13   5       84.35       87.52      4.22 o 
   9  13   5        1.47        9.26      7.27 o 
  10  13   5       79.98       81.66     12.02 o 
 -10  14   5       16.27       22.66      6.88 o 
  -9  14   5        0.34        2.15      6.21 o 
  -8  14   5        1.80        5.52      4.02 o 
  -7  14   5       23.91       26.91      4.00 o 
  -6  14   5        6.73        8.71      3.82 o 
  -5  14   5       17.09       21.57      3.10 o 
  -4  14   5        9.67       14.57      2.86 o 
  -3  14   5        7.46        9.30      2.85 o 
  -2  14   5       35.79       34.67      3.04 o 
  -1  14   5        5.17        6.36      2.77 o 
   0  14   5       13.67       13.73      3.47 o 
   1  14   5        5.18        8.52      3.54 o 
   2  14   5       35.85       31.25      3.49 o 
   3  14   5        7.46        8.23      2.60 o 
   4  14   5        9.69       13.95      2.71 o 
   5  14   5       17.06       23.00      2.85 o 
   6  14   5        6.74        7.22      2.79 o 
   7  14   5       23.88       25.40      3.36 o 
   8  14   5        1.80        5.89      3.71 o 
   9  14   5        0.35        4.14      8.79 o 
  10  14   5       16.27       21.16      6.96 o 
  -9  15   5        1.92        6.73      6.99 o 
  -8  15   5        4.05        9.52      5.09 o 
  -7  15   5        1.48        4.74      4.15 o 
  -6  15   5        6.31        3.15      3.85 o 
  -5  15   5        9.54       13.10      4.08 o 
  -4  15   5        0.71        4.33      3.15 o 
  -3  15   5       20.05       26.23      3.26 o 
  -2  15   5       77.13       87.51      3.71 o 
  -1  15   5       21.26       23.48      3.03 o 
   0  15   5       70.58       71.19      3.77 o 
   1  15   5       21.26       27.32      3.78 o 
   2  15   5       77.10       76.69      3.88 o 
   3  15   5       20.03       19.36      3.43 o 
   4  15   5        0.72        4.23      3.33 o 
   5  15   5        9.55        9.12      3.28 o 
   6  15   5        6.31        6.66      3.40 o 
   7  15   5        1.50        1.24      3.38 o 
   8  15   5        4.04       10.77      4.70 o 
   9  15   5        1.92        3.08      9.35 o 
  -8  16   5        5.63        1.52      6.79 o 
  -7  16   5        3.48       11.09      4.42 o 
  -6  16   5       11.36       13.01      4.27 o 
  -5  16   5       27.93       31.24      4.22 o 
  -4  16   5       18.03       18.65      3.89 o 
  -3  16   5       33.20       29.44      3.36 o 
  -2  16   5       13.75       14.94      3.33 o 
  -1  16   5        5.76        9.82      3.22 o 
   0  16   5        1.06        1.09      4.00 o 
   1  16   5        5.73       14.47      3.62 o 
   2  16   5       13.74       17.24      3.60 o 
   3  16   5       33.24       27.16      3.66 o 
   4  16   5       18.03       17.15      3.49 o 
   5  16   5       27.94       27.51      3.67 o 
   6  16   5       11.37       13.25      3.56 o 
   7  16   5        3.49        7.10      4.14 o 
   8  16   5        5.65       13.55      5.03 o 
  -6  17   5       10.29       13.40      4.63 o 
  -5  17   5        6.08        9.80      4.50 o 
  -4  17   5        9.28       13.90      4.07 o 
  -3  17   5        0.15        4.85      3.99 o 
  -2  17   5       13.28       12.26      3.48 o 
  -1  17   5        6.70        9.94      3.74 o 
   0  17   5      105.25      108.37      4.27 o 
   1  17   5        6.70        7.39      3.24 o 
   2  17   5       13.29       14.45      3.87 o 
   3  17   5        0.15        1.99      3.65 o 
   4  17   5        9.28       14.28      3.82 o 
   5  17   5        6.06        6.19      3.82 o 
   6  17   5       10.29       10.65      3.88 o 
  -4  18   5        1.96        2.53      4.33 o 
  -3  18   5        8.16       10.86      4.21 o 
  -2  18   5        1.60        8.21      3.99 o 
  -1  18   5       15.39       21.69      3.64 o 
   0  18   5        0.01        2.66      3.47 o 
   1  18   5       15.35       20.46      3.62 o 
   2  18   5        1.59        5.63      3.52 o 
   3  18   5        8.18       13.04      4.06 o 
   4  18   5        1.96        4.23      3.94 o 
   0  19   5        0.03        3.54      3.58 o 
   0   0   6     8148.88     8658.42     49.02 o 
   1   0   6      134.33      150.65      1.89 o 
   2   0   6     1477.17     1633.97      8.20 o 
   3   0   6      155.37      151.39      1.33 o 
   4   0   6      166.20      178.72      2.37 o 
   5   0   6        8.31        6.10      1.35 o 
   6   0   6       64.23       58.31      1.97 o 
   7   0   6       44.64       41.25      1.86 o 
   8   0   6       34.62       30.05      2.37 o 
   9   0   6       20.02       17.14      2.80 o 
  10   0   6      112.71      106.24      3.90 o 
  11   0   6        3.84       10.68      3.25 o 
  12   0   6        0.02        0.96      3.99 o 
  13   0   6        1.51        6.58      4.51 o 
  14   0   6        3.74       10.55      6.68 o 
 -14   1   6       12.02       16.03      6.24 o 
 -13   1   6        0.52        4.67      3.87 o 
 -12   1   6        6.29       11.40      3.56 o 
 -11   1   6       10.43       12.87      3.28 o 
 -10   1   6        2.24        2.67      3.06 o 
  -9   1   6       38.52       36.94      1.86 o 
  -8   1   6       23.67       21.01      2.40 o 
  -7   1   6      139.52      107.91      2.78 o 
  -6   1   6      279.17      288.09      3.01 o 
  -5   1   6       13.88       13.02      1.17 o 
  -4   1   6       50.51       59.20      1.17 o 
  -3   1   6      607.90      581.93      3.18 o 
  -2   1   6       29.29       33.07      0.86 o 
  -1   1   6       54.18       61.32      1.53 o 
   0   1   6      569.89      598.39      5.55 o 
   1   1   6       54.36       60.58      1.40 o 
   2   1   6       29.33       33.96      1.15 o 
   3   1   6      607.96      591.62      4.01 o 
   4   1   6       50.59       57.22      1.14 o 
   5   1   6       13.90       12.87      1.72 o 
   6   1   6      279.39      280.45      4.38 o 
   7   1   6      139.55      110.87      2.83 o 
   8   1   6       23.72       24.36      3.36 o 
   9   1   6       38.50       37.50      3.58 o 
  10   1   6        2.21        0.64      3.55 o 
  11   1   6       10.42       10.81      3.81 o 
  12   1   6        6.29       10.38      4.31 o 
  13   1   6        0.52        5.30      4.27 o 
  14   1   6       12.00       15.03      6.85 o 
 -14   2   6       22.76       18.48      9.53 o 
 -13   2   6        5.90        7.01      3.71 o 
 -12   2   6       13.49       15.70      3.95 o 
 -11   2   6       13.28        8.72      3.25 o 
 -10   2   6      237.40      242.16      4.73 o 
  -9   2   6        7.63        8.09      1.71 o 
  -8   2   6      222.86      209.70      2.90 o 
  -7   2   6       40.39       43.38      2.36 o 
  -6   2   6       34.07       44.71      2.29 o 
  -5   2   6      221.08      236.45      2.32 o 
  -4   2   6      565.37      598.94      7.03 o 
  -3   2   6      702.52      744.23      3.71 o 
  -2   2   6      242.47      268.28      2.36 o 
  -1   2   6      655.94      737.05      6.76 o 
   0   2   6     2914.31     3026.61     16.76 o 
   1   2   6      655.57      744.89      6.04 o 
   2   2   6      242.96      268.64      2.66 o 
   3   2   6      702.54      751.81      7.83 o 
   4   2   6      564.66      597.13      6.59 o 
   5   2   6      221.02      229.79      1.64 o 
   6   2   6       33.86       39.84      3.70 o 
   7   2   6       40.33       43.79      3.43 o 
   8   2   6      222.79      204.92      3.61 o 
   9   2   6        7.63        8.75      3.38 o 
  10   2   6      237.64      235.34      5.81 o 
  11   2   6       13.24       12.25      3.93 o 
  12   2   6       13.54       11.13      4.13 o 
  13   2   6        5.91        8.82      4.38 o 
  14   2   6       22.75       20.99      6.72 o 
 -14   3   6       18.17       17.80      8.89 o 
 -13   3   6        4.09        8.73      4.20 o 
 -12   3   6        7.90        7.51      3.95 o 
 -11   3   6        1.14        1.51      3.29 o 
 -10   3   6        0.72        3.63      2.69 o 
  -9   3   6        5.71        4.49      1.85 o 
  -8   3   6        6.27        6.19      1.84 o 
  -7   3   6      183.27      195.32      2.78 o 
  -6   3   6       49.12       56.50      2.56 o 
  -5   3   6      180.60      201.06      3.04 o 
  -4   3   6      331.03      353.58      3.25 o 
  -3   3   6       96.20       99.89      1.91 o 
  -2   3   6      803.51      889.30      5.21 o 
  -1   3   6     1235.82     1295.75     11.96 o 
   0   3   6     1192.47     1453.87      8.95 o 
   1   3   6     1236.18     1304.93     10.59 o 
   2   3   6      803.74      873.88      9.23 o 
   3   3   6       96.23      100.72      1.85 o 
   4   3   6      330.83      347.76      3.67 o 
   5   3   6      180.33      200.69      1.86 o 
   6   3   6       48.93       52.90      1.37 o 
   7   3   6      183.16      185.79      3.32 o 
   8   3   6        6.29        5.85      2.03 o 
   9   3   6        5.71        2.82      1.81 o 
  10   3   6        0.73        2.71      3.64 o 
  11   3   6        1.14       -0.19      3.79 o 
  12   3   6        7.90        9.71      4.07 o 
  13   3   6        4.09        7.75      4.47 o 
  14   3   6       18.15       22.49      6.51 o 
 -13   4   6        1.44        4.20      4.22 o 
 -12   4   6        2.27        7.56      4.01 o 
 -11   4   6        8.73       10.96      3.70 o 
 -10   4   6       61.91       62.61      3.51 o 
  -9   4   6       61.49       59.30      2.46 o 
  -8   4   6       72.75       68.99      2.45 o 
  -7   4   6      173.92      154.70      2.90 o 
  -6   4   6        0.83        2.11      1.94 o 
  -5   4   6      135.24      135.87      2.72 o 
  -4   4   6       76.59       65.01      1.84 o 
  -3   4   6      484.24      523.24      3.60 o 
  -2   4   6      911.92      985.97      9.27 o 
  -1   4   6      304.24      348.52      4.08 o 
   0   4   6      321.35      265.25      2.71 o 
   1   4   6      303.83      352.13      2.37 o 
   2   4   6      912.25      961.79     12.91 o 
   3   4   6      484.46      533.97      4.57 o 
   4   4   6       76.88       67.88      1.77 o 
   5   4   6      135.22      139.74      1.99 o 
   6   4   6        0.81        1.99      0.86 o 
   7   4   6      173.67      147.00      3.27 o 
   8   4   6       72.83       68.63      1.77 o 
   9   4   6       61.53       55.51      2.59 o 
  10   4   6       61.94       57.95      4.31 o 
  11   4   6        8.73       10.35      4.09 o 
  12   4   6        2.26        0.81      4.01 o 
  13   4   6        1.43        6.37      4.48 o 
  14   4   6       13.30       16.77      7.23 o 
 -13   5   6        4.68        4.28      5.21 o 
 -12   5   6        0.81        5.91      4.02 o 
 -11   5   6        2.61        6.82      3.27 o 
 -10   5   6        7.64        8.99      3.09 o 
  -9   5   6       11.69       11.41      2.22 o 
  -8   5   6       41.05       37.94      2.35 o 
  -7   5   6      215.47      202.15      3.25 o 
  -6   5   6      184.64      159.75      2.85 o 
  -5   5   6       78.77       81.18      1.86 o 
  -4   5   6      604.77      583.05      4.03 o 
  -3   5   6      172.98      150.68      2.59 o 
  -2   5   6      880.58      945.89      9.63 o 
  -1   5   6      361.68      371.98      3.43 o 
   0   5   6       41.09       47.01      1.41 o 
   1   5   6      361.72      374.14      3.74 o 
   2   5   6      881.05      933.52      7.64 o 
   3   5   6      172.96      153.30      3.08 o 
   4   5   6      604.56      586.95      4.36 o 
   5   5   6       78.87       80.74      2.33 o 
   6   5   6      184.43      165.63      1.97 o 
   7   5   6      215.60      197.56      2.61 o 
   8   5   6       41.01       39.22      1.97 o 
   9   5   6       11.68       12.28      2.43 o 
  10   5   6        7.68        7.91      3.66 o 
  11   5   6        2.63        4.17      4.03 o 
  12   5   6        0.82        5.09      4.25 o 
  13   5   6        4.67       12.42      6.40 o 
  14   5   6        3.38       12.74      6.54 o 
 -13   6   6        1.86        7.25      5.37 o 
 -12   6   6        3.11        5.93      4.08 o 
 -11   6   6        4.73        6.04      3.39 o 
 -10   6   6       11.81       11.75      3.17 o 
  -9   6   6        4.86        6.30      2.29 o 
  -8   6   6        2.17        3.42      2.16 o 
  -7   6   6       59.53       56.22      2.22 o 
  -6   6   6        8.91        9.88      2.02 o 
  -5   6   6       20.94       23.31      1.47 o 
  -4   6   6       39.99       38.35      1.38 o 
  -3   6   6       72.78       59.51      2.11 o 
  -2   6   6      205.31      203.96      2.37 o 
  -1   6   6       98.54      103.13      2.33 o 
   0   6   6      348.00      315.81      2.60 o 
   1   6   6       98.36      103.01      1.71 o 
   2   6   6      205.37      200.89      3.08 o 
   3   6   6       72.99       63.73      2.26 o 
   4   6   6       40.08       35.51      2.10 o 
   5   6   6       20.98       24.47      1.78 o 
   6   6   6        8.92        9.90      1.57 o 
   7   6   6       59.55       56.82      1.79 o 
   8   6   6        2.16        4.12      1.71 o 
   9   6   6        4.87        6.91      2.46 o 
  10   6   6       11.78       15.71      3.79 o 
  11   6   6        4.76        6.55      4.00 o 
  12   6   6        3.09        9.27      4.54 o 
  13   6   6        1.84        4.57      6.06 o 
 -13   7   6        2.20        5.35      7.42 o 
 -12   7   6       25.75       29.31      3.93 o 
 -11   7   6       12.71       18.25      3.71 o 
 -10   7   6       31.02       32.36      3.51 o 
  -9   7   6       44.53       48.96      2.83 o 
  -8   7   6       34.60       32.28      2.22 o 
  -7   7   6        7.75        6.52      2.11 o 
  -6   7   6      129.41      117.66      2.38 o 
  -5   7   6      176.45      177.85      2.69 o 
  -4   7   6       81.15       85.09      1.71 o 
  -3   7   6       38.51       47.36      1.96 o 
  -2   7   6       41.47       40.07      1.65 o 
  -1   7   6       88.66       84.76      2.08 o 
   0   7   6       53.06       59.06      1.69 o 
   1   7   6       88.87       86.40      1.79 o 
   2   7   6       41.43       41.57      1.95 o 
   3   7   6       38.47       44.27      2.41 o 
   4   7   6       81.14       84.69      2.75 o 
   5   7   6      176.23      179.13      2.88 o 
   6   7   6      129.48      119.27      2.40 o 
   7   7   6        7.75        7.85      1.67 o 
   8   7   6       34.64       32.50      2.07 o 
   9   7   6       44.53       46.34      2.67 o 
  10   7   6       31.01       32.14      4.42 o 
  11   7   6       12.69       16.00      4.41 o 
  12   7   6       25.72       29.52      4.78 o 
  13   7   6        2.19        4.68      6.14 o 
 -13   8   6       13.86       11.87      8.05 o 
 -12   8   6        2.62        5.86      4.57 o 
 -11   8   6       28.25       31.39      3.89 o 
 -10   8   6        2.43        4.57      3.25 o 
  -9   8   6        5.94        9.98      2.63 o 
  -8   8   6       30.78       32.54      2.66 o 
  -7   8   6       39.97       36.86      2.10 o 
  -6   8   6      352.07      325.97      3.46 o 
  -5   8   6       92.33       85.09      2.18 o 
  -4   8   6      421.53      422.67      4.91 o 
  -3   8   6      352.31      354.01      3.52 o 
  -2   8   6       24.57       27.57      2.17 o 
  -1   8   6      203.98      199.35      3.06 o 
   0   8   6      818.91      731.20      5.27 o 
   1   8   6      204.04      204.81      3.13 o 
   2   8   6       24.56       30.74      2.15 o 
   3   8   6      352.77      340.38      4.38 o 
   4   8   6      421.41      422.32      4.75 o 
   5   8   6       92.29       88.33      2.36 o 
   6   8   6      351.93      325.03      4.18 o 
   7   8   6       39.99       37.85      2.06 o 
   8   8   6       30.83       30.32      2.25 o 
   9   8   6        5.94        7.74      2.45 o 
  10   8   6        2.44        9.08      3.95 o 
  11   8   6       28.26       37.51      4.60 o 
  12   8   6        2.62        8.57      4.52 o 
  13   8   6       13.89       11.61      6.57 o 
 -12   9   6        3.19       11.76      5.81 o 
 -11   9   6       13.17       16.85      3.83 o 
 -10   9   6        2.82        2.30      3.38 o 
  -9   9   6        6.13        8.72      2.81 o 
  -8   9   6        8.59        9.41      2.50 o 
  -7   9   6       90.16       81.53      2.52 o 
  -6   9   6       22.01       20.18      2.07 o 
  -5   9   6       92.13       88.51      2.31 o 
  -4   9   6      373.70      363.37      3.38 o 
  -3   9   6        2.87        4.60      0.77 o 
  -2   9   6      255.57      236.56      3.57 o 
  -1   9   6      112.83       88.35      1.64 o 
   0   9   6      759.95      743.58      5.83 o 
   1   9   6      112.81       93.25      2.53 o 
   2   9   6      255.73      230.60      2.72 o 
   3   9   6        2.84        5.82      2.10 o 
   4   9   6      373.61      356.51      4.71 o 
   5   9   6       92.17       86.80      2.48 o 
   6   9   6       22.01       19.45      2.02 o 
   7   9   6       90.06       84.20      2.52 o 
   8   9   6        8.62        8.52      2.34 o 
   9   9   6        6.15        8.61      3.17 o 
  10   9   6        2.82        6.30      4.02 o 
  11   9   6       13.19       17.34      4.60 o 
  12   9   6        3.21        6.36      4.68 o 
 -12  10   6        3.43        2.10      5.83 o 
 -11  10   6        1.40        7.57      4.52 o 
 -10  10   6        5.09        2.18      4.38 o 
  -9  10   6       48.75       46.75      3.21 o 
  -8  10   6        6.02        5.99      2.58 o 
  -7  10   6       62.60       58.91      2.90 o 
  -6  10   6       12.11       13.21      2.06 o 
  -5  10   6       82.85       73.59      2.29 o 
  -4  10   6       28.11       27.53      2.09 o 
  -3  10   6      415.89      402.58      4.44 o 
  -2  10   6      373.67      337.62      3.35 o 
  -1  10   6      292.29      262.46      2.52 o 
   0  10   6      225.30      193.94      2.87 o 
   1  10   6      291.98      262.70      3.50 o 
   2  10   6      373.65      333.64      3.59 o 
   3  10   6      415.52      399.57      3.56 o 
   4  10   6       28.13       28.49      2.39 o 
   5  10   6       82.91       71.80      2.45 o 
   6  10   6       12.09       15.36      2.11 o 
   7  10   6       62.59       56.87      2.51 o 
   8  10   6        6.02        7.63      2.56 o 
   9  10   6       48.79       45.35      3.64 o 
  10  10   6        5.09        5.12      4.34 o 
  11  10   6        1.39        1.29      4.68 o 
  12  10   6        3.43        4.68      6.31 o 
 -11  11   6        0.06       -1.54      4.98 o 
 -10  11   6        0.03        5.52      4.60 o 
  -9  11   6        1.33        8.23      4.10 o 
  -8  11   6        5.11        6.99      3.32 o 
  -7  11   6       45.21       46.44      3.71 o 
  -6  11   6       15.07       19.68      2.69 o 
  -5  11   6       91.20       98.16      2.96 o 
  -4  11   6      100.81      100.98      2.98 o 
  -3  11   6        7.88        7.14      2.36 o 
  -2  11   6      355.11      310.18      3.36 o 
  -1  11   6        3.21        5.11      1.29 o 
   0  11   6       17.95       16.97      2.01 o 
   1  11   6        3.18        5.01      2.07 o 
   2  11   6      354.97      307.57      3.63 o 
   3  11   6        7.87        7.16      1.60 o 
   4  11   6      100.76       97.97      2.26 o 
   5  11   6       91.35       92.29      2.75 o 
   6  11   6       15.07       19.31      2.30 o 
   7  11   6       45.21       45.41      2.60 o 
   8  11   6        5.12        7.58      2.69 o 
   9  11   6        1.33        4.05      3.45 o 
  10  11   6        0.03        3.03      4.46 o 
  11  11   6        0.06        6.24      4.64 o 
 -11  12   6       15.83       16.54      6.53 o 
 -10  12   6       24.95       29.08      5.10 o 
  -9  12   6        2.30       12.81      6.23 o 
  -8  12   6       32.97       38.11      3.89 o 
  -7  12   6       52.84       47.28      3.96 o 
  -6  12   6       51.48       52.43      3.89 o 
  -5  12   6       21.12       26.03      2.67 o 
  -4  12   6       41.36       39.25      2.74 o 
  -3  12   6        2.72        4.07      2.46 o 
  -2  12   6        1.54        2.13      2.34 o 
  -1  12   6       17.66       17.62      2.69 o 
   0  12   6       30.77       28.65      3.92 o 
   1  12   6       17.70       17.10      2.30 o 
   2  12   6        1.53        2.01      1.80 o 
   3  12   6        2.75        2.58      1.94 o 
   4  12   6       41.34       38.46      2.21 o 
   5  12   6       21.13       21.35      2.27 o 
   6  12   6       51.40       53.99      2.70 o 
   7  12   6       52.77       50.60      2.79 o 
   8  12   6       32.96       37.37      3.18 o 
   9  12   6        2.30        8.92      4.16 o 
  10  12   6       24.94       25.35      6.68 o 
  11  12   6       15.85       14.09     10.86 o 
 -10  13   6        9.40       18.17      5.34 o 
  -9  13   6        0.13        2.59      6.17 o 
  -8  13   6       10.85       13.73      3.98 o 
  -7  13   6        4.13        9.07      3.71 o 
  -6  13   6       28.53       27.65      3.63 o 
  -5  13   6       54.36       53.22      3.65 o 
  -4  13   6        0.93        2.16      2.59 o 
  -3  13   6       11.16        8.51      2.54 o 
  -2  13   6        3.77        4.97      2.55 o 
  -1  13   6       11.68       12.17      2.59 o 
   0  13   6        1.40        3.70      3.21 o 
   1  13   6       11.61       11.33      3.32 o 
   2  13   6        3.77        7.13      3.27 o 
   3  13   6       11.14       13.32      2.68 o 
   4  13   6        0.92        4.08      2.43 o 
   5  13   6       54.26       55.90      3.32 o 
   6  13   6       28.53       27.95      3.17 o 
   7  13   6        4.15        8.42      2.98 o 
   8  13   6       10.84       17.32      4.12 o 
   9  13   6        0.13       -1.21      7.24 o 
  10  13   6        9.40        9.80     10.85 o 
  -9  14   6        5.45       16.17      6.40 o 
  -8  14   6       65.03       63.04      4.55 o 
  -7  14   6        1.52        8.33      3.92 o 
  -6  14   6       44.85       46.09      4.22 o 
  -5  14   6        0.61        5.13      3.41 o 
  -4  14   6       24.93       25.87      3.05 o 
  -3  14   6       22.38       21.62      2.89 o 
  -2  14   6        0.25        1.58      2.78 o 
  -1  14   6       11.07       12.85      3.26 o 
   0  14   6       10.52        7.34      3.53 o 
   1  14   6       11.09       15.04      3.55 o 
   2  14   6        0.25        1.07      3.60 o 
   3  14   6       22.47       24.34      3.24 o 
   4  14   6       25.00       27.32      3.25 o 
   5  14   6        0.62        1.53      3.13 o 
   6  14   6       44.89       48.53      3.55 o 
   7  14   6        1.54        3.84      3.06 o 
   8  14   6       65.04       66.87      4.42 o 
   9  14   6        5.45        4.79      8.59 o 
  -8  15   6        3.02        3.22      5.29 o 
  -7  15   6        7.41        8.82      4.03 o 
  -6  15   6        0.66        4.27      4.01 o 
  -5  15   6       24.41       19.09      3.70 o 
  -4  15   6       10.26       11.23      3.47 o 
  -3  15   6       23.48       33.09      3.28 o 
  -2  15   6       21.57       26.82      3.25 o 
  -1  15   6        0.09        3.14      3.29 o 
   0  15   6       79.92       85.41      4.58 o 
   1  15   6        0.09        4.55      3.66 o 
   2  15   6       21.61       22.39      3.97 o 
   3  15   6       23.47       22.70      3.40 o 
   4  15   6       10.27       11.76      3.28 o 
   5  15   6       24.41       22.57      3.43 o 
   6  15   6        0.66        2.95      3.33 o 
   7  15   6        7.39        9.03      3.96 o 
   8  15   6        3.02        2.93      3.99 o 
  -7  16   6        5.29        9.34      4.41 o 
  -6  16   6        3.44        5.10      4.28 o 
  -5  16   6        0.57        4.72      4.27 o 
  -4  16   6        0.87        1.80      3.82 o 
  -3  16   6       18.30       15.25      3.88 o 
  -2  16   6       26.35       30.58      3.76 o 
  -1  16   6       36.05       35.27      3.96 o 
   0  16   6       59.63       59.86      4.10 o 
   1  16   6       36.00       34.36      4.38 o 
   2  16   6       26.35       28.66      3.67 o 
   3  16   6       18.26       18.51      3.66 o 
   4  16   6        0.85        4.09      3.58 o 
   5  16   6        0.57        1.78      3.50 o 
   6  16   6        3.45        3.23      3.50 o 
   7  16   6        5.32        8.78      4.28 o 
  -6  17   6        9.40        9.73      4.61 o 
  -5  17   6       10.01       11.45      6.20 o 
  -4  17   6       31.63       35.22      4.30 o 
  -3  17   6       17.53       22.39      4.12 o 
  -2  17   6       58.40       59.15      4.44 o 
  -1  17   6        6.42        9.03      3.83 o 
   0  17   6       27.43       32.75      4.06 o 
   1  17   6        6.47        9.15      3.35 o 
   2  17   6       58.42       54.44      4.32 o 
   3  17   6       17.52       16.48      3.91 o 
   4  17   6       31.62       28.67      4.01 o 
   5  17   6       10.05        7.94      3.84 o 
   6  17   6        9.39        5.89      3.91 o 
  -4  18   6        3.27        1.76      4.85 o 
  -3  18   6        8.90       14.42      4.24 o 
  -2  18   6        1.80        3.69      4.15 o 
  -1  18   6        1.76        6.13      3.99 o 
   0  18   6        0.40        3.79      3.58 o 
   1  18   6        1.76        7.72      3.55 o 
   2  18   6        1.80        5.95      4.05 o 
   3  18   6        8.89       13.31      4.14 o 
   4  18   6        3.25        3.61      3.86 o 
   1   0   7       15.16        9.51      1.32 o 
   2   0   7      174.78      155.34      1.50 o 
   3   0   7      244.59      231.22      2.01 o 
   4   0   7      329.76      379.76      3.36 o 
   5   0   7      108.18      141.38      2.49 o 
   6   0   7       21.67       21.60      2.02 o 
   7   0   7        3.80        2.28      2.17 o 
   8   0   7       13.67       13.29      2.29 o 
   9   0   7       12.04       14.79      2.81 o 
  10   0   7       32.53       26.83      4.05 o 
  11   0   7        0.81        2.76      3.81 o 
  12   0   7       18.52       20.25      4.60 o 
  13   0   7        0.67        4.02      4.65 o 
  14   0   7        0.24        8.69      6.51 o 
 -14   1   7        7.04       12.19      6.39 o 
 -13   1   7        1.49       10.84      4.66 o 
 -12   1   7        3.60        6.43      3.51 o 
 -11   1   7        1.54        5.62      3.22 o 
 -10   1   7       89.50       88.18      3.73 o 
  -9   1   7       42.14       44.44      2.10 o 
  -8   1   7      113.02       99.16      2.96 o 
  -7   1   7       25.82       28.93      2.44 o 
  -6   1   7       63.47       63.54      1.93 o 
  -5   1   7       58.35       60.94      1.39 o 
  -4   1   7      178.78      166.92      2.41 o 
  -3   1   7      189.16      207.69      2.17 o 
  -2   1   7      816.25      871.73      4.99 o 
  -1   1   7      284.34      272.89      2.81 o 
   0   1   7     3710.40     4102.32     16.32 o 
   1   1   7      284.37      277.23      2.18 o 
   2   1   7      816.47      866.36      5.54 o 
   3   1   7      189.20      206.94      1.94 o 
   4   1   7      178.21      165.97      2.92 o 
   5   1   7       58.35       60.08      2.10 o 
   6   1   7       63.36       62.40      3.06 o 
   7   1   7       25.76       30.28      3.07 o 
   8   1   7      112.87      109.81      4.16 o 
   9   1   7       42.11       42.07      3.82 o 
  10   1   7       89.44       84.79      5.69 o 
  11   1   7        1.55        2.65      3.99 o 
  12   1   7        3.63        6.02      4.37 o 
  13   1   7        1.49        4.02      4.61 o 
  14   1   7        7.09        9.94      6.51 o 
 -14   2   7       14.05       12.95      9.21 o 
 -13   2   7        4.99        4.33      4.51 o 
 -12   2   7        1.87        8.24      3.64 o 
 -11   2   7       11.12       15.64      3.41 o 
 -10   2   7       20.23       18.98      2.83 o 
  -9   2   7        5.24        4.05      1.82 o 
  -8   2   7       19.21       18.27      2.30 o 
  -7   2   7      135.60      118.54      3.04 o 
  -6   2   7       43.90       39.69      1.74 o 
  -5   2   7      103.82      106.08      1.66 o 
  -4   2   7       53.55       51.87      1.42 o 
  -3   2   7       89.01       90.72      1.04 o 
  -2   2   7      874.07      898.68      5.56 o 
  -1   2   7       20.67       28.81      1.05 o 
   0   2   7       32.64       40.76      1.48 o 
   1   2   7       20.70       28.65      1.46 o 
   2   2   7      873.97      893.45      5.75 o 
   3   2   7       88.91       95.87      1.53 o 
   4   2   7       53.59       52.85      1.14 o 
   5   2   7      103.69      104.30      1.38 o 
   6   2   7       44.05       39.61      4.81 o 
   7   2   7      135.68      108.99      4.93 o 
   8   2   7       19.17       19.93      3.33 o 
   9   2   7        5.24        3.06      2.04 o 
  10   2   7       20.25       20.15      3.75 o 
  11   2   7       11.12       17.44      4.10 o 
  12   2   7        1.87        3.04      4.49 o 
  13   2   7        4.98        6.01      4.67 o 
  14   2   7       14.00       23.88      6.83 o 
 -14   3   7       21.94       23.77      9.19 o 
 -13   3   7        5.28        9.66      5.51 o 
 -12   3   7        2.48        3.07      3.89 o 
 -11   3   7       24.86       28.68      3.55 o 
 -10   3   7       42.17       29.66      3.03 o 
  -9   3   7       40.56       36.64      2.17 o 
  -8   3   7      133.26      118.93      2.60 o 
  -7   3   7      205.64      217.44      3.77 o 
  -6   3   7       49.06       53.35      1.87 o 
  -5   3   7       44.92       40.51      2.56 o 
  -4   3   7      274.79      290.99      2.19 o 
  -3   3   7       64.22       85.52      1.74 o 
  -2   3   7      541.63      606.81      5.00 o 
  -1   3   7      342.11      385.85      3.47 o 
   0   3   7      979.55     1023.07      9.86 o 
   1   3   7      341.93      388.87      3.99 o 
   2   3   7      542.00      602.29      4.79 o 
   3   3   7       64.09       85.01      1.70 o 
   4   3   7      274.34      286.77      3.12 o 
   5   3   7       44.90       46.32      0.96 o 
   6   3   7       48.86       54.58      1.28 o 
   7   3   7      205.69      221.90      5.97 o 
   8   3   7      133.22      118.15      3.10 o 
   9   3   7       40.56       38.96      2.46 o 
  10   3   7       42.14       34.47      4.06 o 
  11   3   7       24.81       26.79      4.33 o 
  12   3   7        2.47        3.31      4.42 o 
  13   3   7        5.27        7.27      4.81 o 
  14   3   7       21.92       24.04      7.20 o 
 -14   4   7       27.19       27.72      9.27 o 
 -13   4   7        7.62        9.49      5.46 o 
 -12   4   7        1.11        3.19      3.92 o 
 -11   4   7        5.05        6.64      3.33 o 
 -10   4   7        4.64        5.79      3.00 o 
  -9   4   7       26.12       27.37      2.29 o 
  -8   4   7       28.50       27.43      2.17 o 
  -7   4   7      144.04      132.73      2.83 o 
  -6   4   7        4.96        7.35      2.51 o 
  -5   4   7      317.87      305.90      3.58 o 
  -4   4   7      483.52      540.48      5.13 o 
  -3   4   7      171.41      185.06      2.61 o 
  -2   4   7      154.51      186.70      2.33 o 
  -1   4   7       23.05       19.82      1.27 o 
   0   4   7      855.07     1004.94      6.51 o 
   1   4   7       23.04       21.29      1.21 o 
   2   4   7      154.60      182.47      2.76 o 
   3   4   7      171.65      179.47      3.00 o 
   4   4   7      483.39      544.43      5.40 o 
   5   4   7      317.92      303.75      3.53 o 
   6   4   7        5.01        5.04      0.86 o 
   7   4   7      144.11      136.32      2.65 o 
   8   4   7       28.54       27.42      2.48 o 
   9   4   7       26.15       29.51      2.57 o 
  10   4   7        4.60        5.00      3.57 o 
  11   4   7        5.06        6.33      4.07 o 
  12   4   7        1.11        4.92      4.52 o 
  13   4   7        7.62       10.73      4.74 o 
  14   4   7       27.20       29.82      7.41 o 
 -13   5   7        3.88       10.36      5.54 o 
 -12   5   7        4.66        8.42      5.26 o 
 -11   5   7       15.61       16.99      3.49 o 
 -10   5   7       41.22       35.92      3.33 o 
  -9   5   7       25.09       27.65      2.42 o 
  -8   5   7       10.93        8.75      2.11 o 
  -7   5   7      311.05      289.93      5.07 o 
  -6   5   7       25.44       25.79      1.46 o 
  -5   5   7      167.95      168.66      2.77 o 
  -4   5   7        8.55       10.52      1.46 o 
  -3   5   7       11.43       11.52      2.17 o 
  -2   5   7       90.51       95.66      2.28 o 
  -1   5   7      429.65      469.38      4.39 o 
   0   5   7       70.27       64.90      1.58 o 
   1   5   7      429.69      469.33      2.98 o 
   2   5   7       90.46       97.03      2.75 o 
   3   5   7       11.35       10.78      2.01 o 
   4   5   7        8.64       10.86      1.94 o 
   5   5   7      167.86      168.89      2.39 o 
   6   5   7       25.48       26.38      1.32 o 
   7   5   7      310.98      294.55      4.40 o 
   8   5   7       11.02       10.24      1.65 o 
   9   5   7       25.10       25.01      2.62 o 
  10   5   7       41.32       40.09      4.16 o 
  11   5   7       15.70       17.16      4.35 o 
  12   5   7        4.64        2.91      4.51 o 
  13   5   7        3.89        8.14      4.61 o 
 -13   6   7        0.12        3.58      7.20 o 
 -12   6   7        7.16       10.12      4.43 o 
 -11   6   7        2.79        8.96      3.39 o 
 -10   6   7       10.27       12.39      3.25 o 
  -9   6   7        0.60        3.16      2.39 o 
  -8   6   7       10.30       11.52      2.35 o 
  -7   6   7       23.23       21.84      2.00 o 
  -6   6   7      289.06      270.26      2.99 o 
  -5   6   7       36.94       39.95      1.43 o 
  -4   6   7      315.06      257.48      3.98 o 
  -3   6   7      391.71      388.20      4.00 o 
  -2   6   7        5.37        7.06      1.46 o 
  -1   6   7      770.08      794.34      4.02 o 
   0   6   7      241.50      262.96      3.27 o 
   1   6   7      770.17      812.17      5.04 o 
   2   6   7        5.29        8.63      2.32 o 
   3   6   7      391.87      389.20      4.14 o 
   4   6   7      315.10      268.96      3.56 o 
   5   6   7       36.99       38.34      2.21 o 
   6   6   7      289.00      278.57      3.12 o 
   7   6   7       23.23       21.46      1.56 o 
   8   6   7       10.27        9.62      1.78 o 
   9   6   7        0.59        4.97      2.53 o 
  10   6   7       10.29        7.23      3.88 o 
  11   6   7        2.77        3.85      4.16 o 
  12   6   7        7.18       10.84      4.57 o 
  13   6   7        0.12        5.06      4.91 o 
 -13   7   7       11.14        4.90      5.66 o 
 -12   7   7        7.60       10.07      4.60 o 
 -11   7   7        8.81       11.97      3.63 o 
 -10   7   7        5.61        8.81      3.23 o 
  -9   7   7       11.02       14.59      2.58 o 
  -8   7   7       11.47       11.28      2.08 o 
  -7   7   7      119.26      107.96      2.38 o 
  -6   7   7        6.26        6.13      1.65 o 
  -5   7   7      128.05      117.14      2.29 o 
  -4   7   7       15.38       12.71      0.99 o 
  -3   7   7       16.84       13.13      1.75 o 
  -2   7   7      431.14      446.88      4.50 o 
  -1   7   7      130.25      132.03      2.47 o 
   0   7   7       86.87       89.68      2.04 o 
   1   7   7      130.46      129.93      2.20 o 
   2   7   7      431.25      437.93      4.17 o 
   3   7   7       16.82       13.28      2.57 o 
   4   7   7       15.32       15.21      2.36 o 
   5   7   7      128.16      116.95      3.02 o 
   6   7   7        6.24        4.42      1.83 o 
   7   7   7      119.35      107.55      2.27 o 
   8   7   7       11.48       11.14      1.94 o 
   9   7   7       11.01       12.56      2.53 o 
  10   7   7        5.63        7.44      4.06 o 
  11   7   7        8.81       15.51      4.41 o 
  12   7   7        7.61        8.83      4.64 o 
  13   7   7       11.14       18.50      6.85 o 
 -13   8   7        2.21        3.05      8.11 o 
 -12   8   7        2.57        4.82      4.65 o 
 -11   8   7        0.65        1.43      3.65 o 
 -10   8   7        6.01        7.29      3.38 o 
  -9   8   7       10.67       12.85      2.64 o 
  -8   8   7       23.96       25.54      2.37 o 
  -7   8   7       26.51       30.94      2.57 o 
  -6   8   7       21.79       21.63      1.91 o 
  -5   8   7       73.67       66.48      2.19 o 
  -4   8   7      155.74      141.71      2.65 o 
  -3   8   7       31.68       30.03      2.07 o 
  -2   8   7      298.59      283.02      5.17 o 
  -1   8   7       28.60       30.68      2.08 o 
   0   8   7        3.91        4.40      1.64 o 
   1   8   7       28.59       28.68      1.74 o 
   2   8   7      298.84      279.45      3.60 o 
   3   8   7       31.66       32.37      2.64 o 
   4   8   7      155.73      144.20      3.49 o 
   5   8   7       73.58       68.86      2.47 o 
   6   8   7       21.89       21.97      1.99 o 
   7   8   7       26.49       29.01      2.02 o 
   8   8   7       24.03       28.98      2.32 o 
   9   8   7       10.65       10.61      3.09 o 
  10   8   7        6.00        5.36      3.87 o 
  11   8   7        0.66        2.66      4.35 o 
  12   8   7        2.57        5.35      4.78 o 
  13   8   7        2.21        7.74      7.07 o 
 -12   9   7        2.09        6.29      6.22 o 
 -11   9   7       24.37       31.72      5.61 o 
 -10   9   7       12.00       17.73      3.63 o 
  -9   9   7        8.91        8.22      2.83 o 
  -8   9   7        3.92        2.79      2.55 o 
  -7   9   7       37.62       38.14      2.74 o 
  -6   9   7       55.00       47.91      2.74 o 
  -5   9   7       62.96       53.94      2.12 o 
  -4   9   7      318.97      291.39      3.52 o 
  -3   9   7      377.53      352.55      3.81 o 
  -2   9   7      156.32      144.82      3.89 o 
  -1   9   7       25.50       25.48      2.30 o 
   0   9   7        2.55        3.53      1.91 o 
   1   9   7       25.64       21.14      2.11 o 
   2   9   7      156.46      145.42      3.93 o 
   3   9   7      377.15      349.12      4.01 o 
   4   9   7      318.99      286.45      4.44 o 
   5   9   7       62.99       55.37      2.32 o 
   6   9   7       54.94       50.03      2.29 o 
   7   9   7       37.64       37.06      2.23 o 
   8   9   7        3.93        4.82      2.30 o 
   9   9   7        8.91       10.22      3.28 o 
  10   9   7       12.00       17.27      4.29 o 
  11   9   7       24.33       23.62      4.67 o 
  12   9   7        2.09        2.78      4.74 o 
 -12  10   7        9.25       12.49      6.26 o 
 -11  10   7        2.42        4.99      6.02 o 
 -10  10   7        2.84        2.74      5.97 o 
  -9  10   7        1.19        6.42      2.94 o 
  -8  10   7        2.46        3.20      2.66 o 
  -7  10   7       19.06       19.70      2.66 o 
  -6  10   7       60.09       56.12      2.94 o 
  -5  10   7       63.84       57.42      2.22 o 
  -4  10   7      260.71      265.41      3.22 o 
  -3  10   7       56.15       52.19      2.53 o 
  -2  10   7       35.24       35.57      2.41 o 
  -1  10   7       67.77       67.71      2.60 o 
   0  10   7      181.86      161.44      3.05 o 
   1  10   7       67.82       64.70      2.46 o 
   2  10   7       35.27       34.42      2.30 o 
   3  10   7       56.27       50.64      2.41 o 
   4  10   7      260.57      269.84      4.62 o 
   5  10   7       63.96       54.88      2.40 o 
   6  10   7       60.16       51.39      2.48 o 
   7  10   7       19.10       21.49      2.31 o 
   8  10   7        2.48        3.68      2.46 o 
   9  10   7        1.18        6.23      3.41 o 
  10  10   7        2.84        4.52      4.34 o 
  11  10   7        2.43        4.35      4.76 o 
  12  10   7        9.23       13.90      5.13 o 
 -11  11   7        5.46        8.59      6.31 o 
 -10  11   7        2.51        2.07      4.48 o 
  -9  11   7       22.65       17.29      6.17 o 
  -8  11   7        4.06        9.26      3.38 o 
  -7  11   7      137.99      133.17      4.32 o 
  -6  11   7       30.44       27.35      3.47 o 
  -5  11   7       88.93       90.48      4.28 o 
  -4  11   7       25.14       27.00      2.48 o 
  -3  11   7       53.62       51.04      2.16 o 
  -2  11   7      144.59      144.39      3.07 o 
  -1  11   7       10.95       11.96      2.19 o 
   0  11   7      241.10      207.60      4.50 o 
   1  11   7       10.98       11.66      3.02 o 
   2  11   7      144.54      141.40      2.98 o 
   3  11   7       53.62       49.82      2.42 o 
   4  11   7       25.17       30.48      2.11 o 
   5  11   7       88.86       87.03      2.77 o 
   6  11   7       30.44       27.27      2.43 o 
   7  11   7      137.91      137.19      3.65 o 
   8  11   7        4.07        9.97      2.75 o 
   9  11   7       22.64       23.62      3.86 o 
  10  11   7        2.51        5.20      4.67 o 
  11  11   7        5.50        6.70      4.93 o 
 -11  12   7        4.51        0.49      6.47 o 
 -10  12   7        5.21        8.87      6.45 o 
  -9  12   7        5.38       12.81      6.45 o 
  -8  12   7       55.40       57.94      4.06 o 
  -7  12   7        0.91        4.18      3.50 o 
  -6  12   7       70.72       66.35      4.07 o 
  -5  12   7        1.24        4.62      3.08 o 
  -4  12   7       13.63       20.25      2.62 o 
  -3  12   7       25.79       29.87      2.75 o 
  -2  12   7       11.56       11.45      2.93 o 
  -1  12   7        6.79        8.98      2.96 o 
   0  12   7        1.74        2.49      3.11 o 
   1  12   7        6.80        7.10      3.10 o 
   2  12   7       11.58       12.00      3.17 o 
   3  12   7       25.80       30.34      2.52 o 
   4  12   7       13.63       18.16      2.21 o 
   5  12   7        1.26        4.17      2.15 o 
   6  12   7       70.69       67.49      2.86 o 
   7  12   7        0.91        1.34      2.49 o 
   8  12   7       55.29       53.72      3.37 o 
   9  12   7        5.38       10.97      3.82 o 
  10  12   7        5.20       14.02      5.63 o 
  11  12   7        4.50        8.90      6.85 o 
 -10  13   7       38.34       45.24      7.17 o 
  -9  13   7        5.15       13.47      6.93 o 
  -8  13   7       52.29       54.83      4.40 o 
  -7  13   7       23.94       30.00      3.95 o 
  -6  13   7        1.93        4.33      3.72 o 
  -5  13   7       10.48       15.87      3.21 o 
  -4  13   7       41.04       40.55      3.31 o 
  -3  13   7        7.37        8.49      2.64 o 
  -2  13   7       34.34       34.11      3.39 o 
  -1  13   7       23.74       26.94      3.50 o 
   0  13   7        3.58        6.35      3.41 o 
   1  13   7       23.64       23.73      3.48 o 
   2  13   7       34.33       30.07      3.47 o 
   3  13   7        7.41        7.51      3.15 o 
   4  13   7       41.04       41.63      3.21 o 
   5  13   7       10.49       14.28      3.02 o 
   6  13   7        1.93        7.75      2.94 o 
   7  13   7       24.02       32.21      3.71 o 
   8  13   7       52.32       58.99      5.25 o 
  10  13   7       38.36       48.87     11.96 o 
  -9  14   7        3.27        8.32      6.60 o 
  -8  14   7       24.09       22.63      4.23 o 
  -7  14   7       12.29       19.96      4.13 o 
  -6  14   7       10.90       11.52      3.89 o 
  -5  14   7       61.71       63.95      3.93 o 
  -4  14   7       18.09       21.87      3.47 o 
  -3  14   7       27.23       27.14      3.08 o 
  -2  14   7        7.06        6.67      3.41 o 
  -1  14   7        3.73        3.02      3.14 o 
   0  14   7        7.02        7.78      3.68 o 
   1  14   7        3.73        2.43      3.61 o 
   2  14   7        7.09        8.55      3.43 o 
   3  14   7       27.23       23.97      3.58 o 
   4  14   7       18.11       17.31      3.13 o 
   5  14   7       61.68       59.41      3.59 o 
   6  14   7       10.91       12.23      3.22 o 
   7  14   7       12.28       17.65      3.91 o 
   8  14   7       24.11       24.36      4.80 o 
   9  14   7        3.24       14.81      9.48 o 
  -8  15   7        3.82        4.57      5.34 o 
  -7  15   7        1.31        4.70      4.10 o 
  -6  15   7        7.75        5.65      4.30 o 
  -5  15   7       10.52       10.59      3.78 o 
  -4  15   7       12.91       12.68      3.79 o 
  -3  15   7        9.14        9.06      3.54 o 
  -2  15   7       61.98       65.73      4.17 o 
  -1  15   7        0.44        2.09      3.30 o 
   0  15   7      127.94      123.56      4.83 o 
   1  15   7        0.44        4.31      3.78 o 
   2  15   7       62.00       59.59      4.39 o 
   3  15   7        9.12       10.18      3.31 o 
   4  15   7       12.95       12.97      3.38 o 
   5  15   7       10.54       12.36      3.45 o 
   6  15   7        7.77        6.12      3.30 o 
   7  15   7        1.32        2.97      3.89 o 
   8  15   7        3.82        2.77      4.95 o 
  -7  16   7        3.98        6.55      4.35 o 
  -6  16   7       13.02       16.52      4.62 o 
  -5  16   7        6.49        7.08      3.97 o 
  -4  16   7       11.67       12.46      3.96 o 
  -3  16   7       30.95       29.89      4.13 o 
  -2  16   7       10.21       10.92      3.80 o 
  -1  16   7        3.62        3.92      3.75 o 
   0  16   7        4.91        8.81      3.80 o 
   1  16   7        3.62        4.40      4.12 o 
   2  16   7       10.22        8.71      3.72 o 
   3  16   7       30.93       30.39      3.80 o 
   4  16   7       11.68       12.23      3.57 o 
   5  16   7        6.49        6.34      3.56 o 
   6  16   7       13.03       11.97      3.68 o 
   7  16   7        3.99        3.57      4.38 o 
  -5  17   7        1.09        2.77      4.33 o 
  -4  17   7       13.12       13.33      4.08 o 
  -3  17   7        1.61        4.07      4.06 o 
  -2  17   7        4.95        6.35      3.96 o 
  -1  17   7       16.56       15.96      3.96 o 
   0  17   7       33.53       36.77      4.14 o 
   1  17   7       16.57       19.62      4.25 o 
   2  17   7        4.94       10.06      3.88 o 
   3  17   7        1.61        6.28      3.69 o 
   4  17   7       13.12       12.25      3.83 o 
   5  17   7        1.09        3.20      3.82 o 
  -3  18   7        2.29        1.60      4.36 o 
  -2  18   7        0.20        1.48      4.06 o 
  -1  18   7        0.73        1.57      4.00 o 
   0  18   7        0.56        6.14      4.58 o 
   1  18   7        0.72        1.16      3.49 o 
   2  18   7        0.20       -1.09      4.03 o 
   3  18   7        2.30        6.40      3.97 o 
   0   0   8      321.73      315.08      3.01 o 
   1   0   8      870.40      980.21      5.44 o 
   2   0   8     1069.92     1160.66      3.67 o 
   3   0   8      217.10      250.14      2.21 o 
   4   0   8      167.16      154.04      1.63 o 
   5   0   8      224.09      248.00      3.01 o 
   6   0   8      596.62      612.36      5.98 o 
   7   0   8       10.47       13.32      3.00 o 
   8   0   8        0.78        0.39      2.67 o 
   9   0   8       56.78       58.31      4.25 o 
  10   0   8       93.82       90.21      4.85 o 
  11   0   8        6.73        7.64      4.35 o 
  12   0   8        0.68        6.26      4.53 o 
  13   0   8        6.21       10.22      4.62 o 
  14   0   8        1.02        8.81      6.81 o 
 -14   1   8        4.91        9.35      6.83 o 
 -13   1   8        2.27        0.82      4.72 o 
 -12   1   8        0.40        4.85      4.43 o 
 -11   1   8       13.36       14.53      4.25 o 
 -10   1   8       13.42       14.64      3.14 o 
  -9   1   8       10.56       10.10      2.45 o 
  -8   1   8       72.03       71.79      2.71 o 
  -7   1   8       59.85       59.42      2.63 o 
  -6   1   8       89.54       87.03      1.96 o 
  -5   1   8       13.83       13.90      1.40 o 
  -4   1   8      240.55      263.85      3.62 o 
  -3   1   8       77.68       80.96      1.43 o 
  -2   1   8      205.45      220.07      2.50 o 
  -1   1   8      672.30      696.69      4.23 o 
   0   1   8     1097.69     1205.79      6.07 o 
   1   1   8      672.39      716.95      3.65 o 
   2   1   8      205.37      213.75      1.55 o 
   3   1   8       77.77       77.53      1.56 o 
   4   1   8      240.53      263.76      2.09 o 
   5   1   8       13.80       15.83      1.93 o 
   6   1   8       89.71       83.23      3.46 o 
   7   1   8       59.81       60.76      3.49 o 
   8   1   8       72.03       66.74      3.99 o 
   9   1   8       10.55       10.72      3.58 o 
  10   1   8       13.35       18.16      4.00 o 
  11   1   8       13.36       12.14      4.16 o 
  12   1   8        0.40        3.68      4.48 o 
  13   1   8        2.28        1.74      4.66 o 
  14   1   8        4.90       13.52      7.14 o 
 -14   2   8       27.41       29.56      9.74 o 
 -13   2   8        0.71        2.51      5.33 o 
 -12   2   8        5.68        5.42      4.50 o 
 -11   2   8        2.00        2.44      3.17 o 
 -10   2   8      117.54      105.06      3.56 o 
  -9   2   8       17.98       15.81      2.03 o 
  -8   2   8      156.23      157.18      3.33 o 
  -7   2   8        7.44        9.19      2.29 o 
  -6   2   8       81.42       68.74      1.86 o 
  -5   2   8       13.31       12.08      1.41 o 
  -4   2   8      267.92      248.10      2.73 o 
  -3   2   8      267.94      279.78      3.43 o 
  -2   2   8      115.93      127.20      1.80 o 
  -1   2   8      298.74      319.28      2.20 o 
   0   2   8      905.14      963.18      4.26 o 
   1   2   8      299.18      325.23      4.41 o 
   2   2   8      115.91      127.76      1.76 o 
   3   2   8      268.15      284.48      2.42 o 
   4   2   8      267.36      251.94      2.23 o 
   5   2   8       13.29       10.83      1.21 o 
   6   2   8       81.61       70.78      3.36 o 
   7   2   8        7.48        8.24      3.73 o 
   8   2   8      156.19      148.06      4.98 o 
   9   2   8       17.99       18.46      2.41 o 
  10   2   8      117.34      108.22      6.69 o 
  11   2   8        2.01        4.56      4.29 o 
  12   2   8        5.72        6.82      4.40 o 
  13   2   8        0.71        4.00      4.78 o 
  14   2   8       27.50       25.61      7.24 o 
 -14   3   8       17.38       34.88      9.97 o 
 -13   3   8        5.71        5.06      5.45 o 
 -12   3   8        6.09       11.83      5.19 o 
 -11   3   8        1.06        3.47      2.91 o 
 -10   3   8        2.03        7.37      2.87 o 
  -9   3   8       21.22       18.55      2.13 o 
  -8   3   8       33.50       35.45      2.12 o 
  -7   3   8       47.13       44.77      2.61 o 
  -6   3   8       33.71       26.79      1.70 o 
  -5   3   8      292.02      259.76      3.55 o 
  -4   3   8      125.39      130.08      1.87 o 
  -3   3   8       11.80       15.01      1.36 o 
  -2   3   8       40.04       37.30      1.85 o 
  -1   3   8       67.85       72.71      1.54 o 
   0   3   8       11.39       15.47      1.34 o 
   1   3   8       67.81       71.68      1.21 o 
   2   3   8       40.05       38.37      1.30 o 
   3   3   8       11.87       13.47      1.17 o 
   4   3   8      125.34      128.88      1.89 o 
   5   3   8      291.90      253.63      2.27 o 
   6   3   8       33.84       32.09      1.13 o 
   7   3   8       47.12       51.64      4.64 o 
   8   3   8       33.54       34.98      3.56 o 
   9   3   8       21.24       18.57      2.54 o 
  10   3   8        2.04        3.10      3.80 o 
  11   3   8        1.07        1.10      3.89 o 
  12   3   8        6.10       10.22      4.45 o 
  13   3   8        5.70        6.88      4.83 o 
  14   3   8       17.36       33.47      7.32 o 
 -13   4   8        0.12        6.89      5.85 o 
 -12   4   8       20.42       23.77      5.61 o 
 -11   4   8       19.22       22.94      4.47 o 
 -10   4   8       34.04       27.40      3.28 o 
  -9   4   8        4.72        6.91      2.15 o 
  -8   4   8       88.78       93.90      2.74 o 
  -7   4   8       79.16       82.05      2.77 o 
  -6   4   8       58.26       66.39      2.92 o 
  -5   4   8      107.18      117.24      3.10 o 
  -4   4   8      411.59      420.30      3.66 o 
  -3   4   8       67.73       55.38      2.24 o 
  -2   4   8       13.04       16.59      1.51 o 
  -1   4   8       92.99       90.21      1.69 o 
   0   4   8      366.94      333.96      3.26 o 
   1   4   8       93.03       91.13      1.61 o 
   2   4   8       13.07       15.84      1.78 o 
   3   4   8       67.64       57.66      2.38 o 
   4   4   8      411.85      417.26      4.41 o 
   5   4   8      107.15      116.59      1.99 o 
   6   4   8       58.36       57.15      1.57 o 
   7   4   8       79.16       84.41      2.14 o 
   8   4   8       88.82       88.77      3.36 o 
   9   4   8        4.74        3.88      2.54 o 
  10   4   8       34.09       31.72      4.22 o 
  11   4   8       19.13       21.83      4.31 o 
  12   4   8       20.38       23.00      4.74 o 
  13   4   8        0.12        6.00      4.85 o 
 -13   5   8        3.29        6.93      5.68 o 
 -12   5   8        0.90        9.63      4.51 o 
 -11   5   8        2.98        6.00      4.25 o 
 -10   5   8        5.75        7.93      3.08 o 
  -9   5   8        0.47        4.40      2.28 o 
  -8   5   8      114.32       98.12      2.88 o 
  -7   5   8        5.85        6.85      2.28 o 
  -6   5   8       11.19        9.68      2.19 o 
  -5   5   8      235.86      216.97      3.00 o 
  -4   5   8       93.77       85.59      3.00 o 
  -3   5   8      517.14      521.53      4.24 o 
  -2   5   8      289.12      293.93      2.97 o 
  -1   5   8       94.66      101.33      1.69 o 
   0   5   8       62.97       53.75      1.60 o 
   1   5   8       94.75      102.99      1.84 o 
   2   5   8      288.65      283.88      3.88 o 
   3   5   8      517.53      519.57      5.27 o 
   4   5   8       93.90       87.33      3.60 o 
   5   5   8      236.04      216.01      3.27 o 
   6   5   8       11.18        8.55      1.42 o 
   7   5   8        5.86        7.24      1.86 o 
   8   5   8      114.36      101.45      3.42 o 
   9   5   8        0.46        2.99      2.58 o 
  10   5   8        5.80        5.59      4.12 o 
  11   5   8        2.99        6.06      4.27 o 
  12   5   8        0.91        3.11      4.65 o 
  13   5   8        3.30        1.42      4.99 o 
 -13   6   8        0.25        2.01      5.82 o 
 -12   6   8        1.65        8.44      4.50 o 
 -11   6   8        6.65       15.35      4.37 o 
 -10   6   8       26.79       26.79      3.37 o 
  -9   6   8       41.41       38.83      2.71 o 
  -8   6   8        9.47       12.24      2.33 o 
  -7   6   8      181.05      162.09      3.31 o 
  -6   6   8      220.20      208.40      4.72 o 
  -5   6   8      176.61      173.57      3.63 o 
  -4   6   8      283.72      259.01      3.98 o 
  -3   6   8      247.08      248.12      4.03 o 
  -2   6   8      486.08      469.69      4.33 o 
  -1   6   8      239.68      219.50      2.15 o 
   0   6   8      112.56      104.28      2.25 o 
   1   6   8      239.67      227.17      2.52 o 
   2   6   8      486.06      463.48      4.57 o 
   3   6   8      246.74      243.23      4.21 o 
   4   6   8      284.06      259.46      3.75 o 
   5   6   8      176.72      171.27      3.21 o 
   6   6   8      220.07      208.28      2.72 o 
   7   6   8      181.17      163.95      2.60 o 
   8   6   8        9.47        9.75      2.76 o 
   9   6   8       41.45       35.12      3.07 o 
  10   6   8       26.82       27.42      4.21 o 
  11   6   8        6.60        9.89      4.48 o 
  12   6   8        1.65        6.45      4.55 o 
  13   6   8        0.25        0.70      4.95 o 
 -13   7   8        1.54        0.22      5.98 o 
 -12   7   8       11.27       14.47      6.65 o 
 -11   7   8        1.75        4.46      4.32 o 
 -10   7   8       17.68       19.20      3.40 o 
  -9   7   8        9.25       10.31      2.51 o 
  -8   7   8       24.04       20.14      2.57 o 
  -7   7   8       30.39       34.87      2.29 o 
  -6   7   8      123.31      117.21      3.56 o 
  -5   7   8       81.58       71.52      3.85 o 
  -4   7   8      222.59      212.56      3.68 o 
  -3   7   8      466.98      438.97      4.59 o 
  -2   7   8      251.09      244.66      2.89 o 
  -1   7   8       49.85       54.54      2.17 o 
   0   7   8      249.38      264.19      2.96 o 
   1   7   8       49.84       52.96      1.69 o 
   2   7   8      250.93      243.79      3.44 o 
   3   7   8      466.81      440.44      6.35 o 
   4   7   8      222.60      223.14      6.36 o 
   5   7   8       81.53       80.93      2.85 o 
   6   7   8      123.41      123.76      2.68 o 
   7   7   8       30.35       33.19      1.83 o 
   8   7   8       24.05       23.65      2.71 o 
   9   7   8        9.23       12.14      3.02 o 
  10   7   8       17.66       15.56      4.36 o 
  11   7   8        1.75        3.12      4.18 o 
  12   7   8       11.27       13.74      4.96 o 
  13   7   8        1.54        4.77      4.98 o 
 -12   8   8        8.06        7.57      4.88 o 
 -11   8   8       42.49       41.47      4.90 o 
 -10   8   8       19.03       21.99      3.64 o 
  -9   8   8        4.38        4.83      2.61 o 
  -8   8   8        5.72        7.13      2.25 o 
  -7   8   8       48.93       44.75      2.77 o 
  -6   8   8        0.97        2.59      2.36 o 
  -5   8   8       21.47       17.82      1.67 o 
  -4   8   8        2.00        1.54      2.51 o 
  -3   8   8      163.38      150.56      3.46 o 
  -2   8   8       63.65       53.77      2.97 o 
  -1   8   8      176.16      164.39      2.89 o 
   0   8   8       63.44       63.34      2.09 o 
   1   8   8      176.36      166.90      2.59 o 
   2   8   8       63.64       54.60      2.45 o 
   3   8   8      163.87      150.90      3.12 o 
   4   8   8        1.99        1.77      2.36 o 
   5   8   8       21.44       16.79      2.52 o 
   6   8   8        0.97        1.11      1.95 o 
   7   8   8       48.95       46.42      2.20 o 
   8   8   8        5.72        6.17      2.51 o 
   9   8   8        4.38        6.34      3.13 o 
  10   8   8       19.03       19.18      4.31 o 
  11   8   8       42.55       54.02      5.65 o 
  12   8   8        8.08        7.78      4.97 o 
 -12   9   8       13.82       17.15      5.13 o 
 -11   9   8        4.03        9.73      4.74 o 
 -10   9   8        5.65        8.36      4.15 o 
  -9   9   8        1.27        2.54      2.72 o 
  -8   9   8       36.68       40.30      2.94 o 
  -7   9   8       13.78       12.85      2.60 o 
  -6   9   8       10.26       11.50      2.45 o 
  -5   9   8        9.95        9.57      2.68 o 
  -4   9   8      235.66      225.31      4.33 o 
  -3   9   8       82.39       65.61      3.09 o 
  -2   9   8      313.64      300.41      4.06 o 
  -1   9   8        9.87       10.46      2.22 o 
   0   9   8       72.82       59.39      2.10 o 
   1   9   8        9.87        8.81      2.13 o 
   2   9   8      313.79      301.10      5.14 o 
   3   9   8       82.26       64.59      2.69 o 
   4   9   8      235.61      219.74      4.19 o 
   5   9   8        9.90       10.90      2.54 o 
   6   9   8       10.28       12.35      2.05 o 
   7   9   8       13.79       12.03      2.07 o 
   8   9   8       36.68       37.10      2.98 o 
   9   9   8        1.26        4.91      3.31 o 
  10   9   8        5.65        8.03      4.27 o 
  11   9   8        4.02        9.54      4.58 o 
  12   9   8       13.84       15.79      5.25 o 
 -11  10   8        0.33        2.97      6.28 o 
 -10  10   8        5.16        7.25      5.97 o 
  -9  10   8       11.97       10.64      3.07 o 
  -8  10   8        5.98        8.04      2.86 o 
  -7  10   8       53.36       57.86      3.07 o 
  -6  10   8       17.49       18.84      2.70 o 
  -5  10   8       30.10       27.74      2.42 o 
  -4  10   8       41.49       38.63      2.45 o 
  -3  10   8       36.57       27.47      3.00 o 
  -2  10   8      215.83      202.48      4.26 o 
  -1  10   8       65.73       64.64      2.66 o 
   0  10   8      278.27      254.82      4.99 o 
   1  10   8       65.64       65.55      2.60 o 
   2  10   8      215.87      197.97      3.32 o 
   3  10   8       36.68       31.02      2.41 o 
   4  10   8       41.51       40.65      2.63 o 
   5  10   8       30.05       29.67      2.30 o 
   6  10   8       17.50       15.50      2.24 o 
   7  10   8       53.42       56.95      3.00 o 
   8  10   8        5.97        4.44      3.13 o 
   9  10   8       11.98        9.67      3.50 o 
  10  10   8        5.16        7.15      4.70 o 
  11  10   8        0.32        2.29      4.74 o 
 -11  11   8        6.85        2.98      6.66 o 
 -10  11   8        4.05        8.70      6.05 o 
  -9  11   8       17.70       22.28      4.84 o 
  -8  11   8        9.35       10.40      3.52 o 
  -7  11   8       13.78       14.69      3.39 o 
  -6  11   8        8.44        9.65      3.30 o 
  -5  11   8       13.81       16.58      3.12 o 
  -4  11   8        2.91        6.86      2.86 o 
  -3  11   8      113.68      117.63      3.21 o 
  -2  11   8       69.45       66.26      2.69 o 
  -1  11   8       45.87       46.63      2.58 o 
   0  11   8      111.13      101.73      3.85 o 
   1  11   8       45.88       44.35      3.34 o 
   2  11   8       69.48       66.63      3.18 o 
   3  11   8      113.80      113.90      2.97 o 
   4  11   8        2.91        6.08      2.29 o 
   5  11   8       13.84       16.72      2.13 o 
   6  11   8        8.42        9.00      2.40 o 
   7  11   8       13.78       19.89      2.88 o 
   8  11   8        9.32        8.28      3.30 o 
   9  11   8       17.70       20.76      3.93 o 
  10  11   8        4.06        4.08      4.79 o 
  11  11   8        6.84        8.93      5.31 o 
 -10  12   8       29.08       35.04      6.96 o 
  -9  12   8        1.86        8.65      6.52 o 
  -8  12   8        2.41        5.67      3.72 o 
  -7  12   8       17.68       25.30      3.64 o 
  -6  12   8       14.49       14.99      3.67 o 
  -5  12   8       75.21       69.81      3.78 o 
  -4  12   8       38.57       39.65      3.38 o 
  -3  12   8        1.12        4.03      3.11 o 
  -2  12   8       63.99       63.30      3.67 o 
  -1  12   8       33.18       29.92      3.46 o 
   0  12   8        3.60        5.61      3.19 o 
   1  12   8       33.14       34.90      3.54 o 
   2  12   8       63.99       63.84      3.58 o 
   3  12   8        1.10        5.20      2.80 o 
   4  12   8       38.51       37.29      2.68 o 
   5  12   8       75.22       67.68      2.73 o 
   6  12   8       14.45       13.74      2.58 o 
   7  12   8       17.61       21.86      2.98 o 
   8  12   8        2.42        4.38      3.49 o 
   9  12   8        1.86        5.33      4.01 o 
  10  12   8       29.06       36.42      5.28 o 
 -10  13   8        0.64        3.77      6.31 o 
  -9  13   8        3.90        9.04      6.92 o 
  -8  13   8       10.29       11.01      4.01 o 
  -7  13   8        1.42        1.04      3.86 o 
  -6  13   8       10.96       19.95      3.79 o 
  -5  13   8       33.18       27.55      3.53 o 
  -4  13   8        6.09        7.46      3.21 o 
  -3  13   8        0.77       -0.07      2.96 o 
  -2  13   8       21.75       21.11      3.18 o 
  -1  13   8        3.48        5.05      3.39 o 
   0  13   8       57.54       47.48      3.77 o 
   1  13   8        3.48        6.45      3.30 o 
   2  13   8       21.71       27.41      3.68 o 
   3  13   8        0.76        1.93      3.50 o 
   4  13   8        6.10       12.57      3.04 o 
   5  13   8       33.18       29.75      2.95 o 
   6  13   8       10.96       14.10      2.83 o 
   7  13   8        1.42        3.40      3.24 o 
   8  13   8       10.28       13.33      4.61 o 
   9  13   8        3.89       12.56      6.51 o 
  10  13   8        0.64        1.48      7.21 o 
  -9  14   8        3.88        3.73      6.74 o 
  -8  14   8       12.91       11.84      5.17 o 
  -7  14   8        2.39        5.47      4.05 o 
  -6  14   8        9.58       10.80      4.14 o 
  -5  14   8        5.46        5.69      3.53 o 
  -4  14   8        4.55        8.04      3.66 o 
  -3  14   8        7.79       10.95      3.56 o 
  -2  14   8        2.29        4.66      3.36 o 
  -1  14   8       11.86       14.58      3.27 o 
   0  14   8        0.03        2.66      3.37 o 
   1  14   8       11.90        8.02      3.54 o 
   2  14   8        2.30        3.44      3.49 o 
   3  14   8        7.84        9.42      3.73 o 
   4  14   8        4.57        6.57      3.23 o 
   5  14   8        5.47        5.59      3.20 o 
   6  14   8        9.60       11.46      3.29 o 
   7  14   8        2.39        0.53      3.76 o 
   8  14   8       12.91       15.34      4.91 o 
   9  14   8        3.87        6.66      9.43 o 
  -8  15   8        5.61        7.48      5.41 o 
  -7  15   8        1.74        1.64      4.16 o 
  -6  15   8        1.48        0.96      4.10 o 
  -5  15   8       13.62       18.97      3.74 o 
  -4  15   8       14.46       16.16      3.97 o 
  -3  15   8       23.48       24.83      3.76 o 
  -2  15   8       21.69       24.60      3.92 o 
  -1  15   8        0.84        7.40      3.62 o 
   0  15   8       35.85       51.32      4.36 o 
   1  15   8        0.86        5.97      3.98 o 
   2  15   8       21.70       26.50      4.12 o 
   3  15   8       23.45       28.46      3.63 o 
   4  15   8       14.46       17.42      3.63 o 
   5  15   8       13.61       17.09      3.38 o 
   6  15   8        1.48        2.54      3.89 o 
   7  15   8        1.74        6.19      4.11 o 
   8  15   8        5.61        2.64      6.12 o 
  -6  16   8        0.29        3.95      4.37 o 
  -5  16   8        3.67        4.02      3.89 o 
  -4  16   8        2.07        7.64      3.95 o 
  -3  16   8        0.68        2.63      3.92 o 
  -2  16   8       21.18       18.93      4.17 o 
  -1  16   8        8.16       11.04      3.89 o 
   0  16   8       71.89       76.20      4.44 o 
   1  16   8        8.14        4.81      4.05 o 
   2  16   8       21.19       22.36      4.24 o 
   3  16   8        0.68        4.96      3.67 o 
   4  16   8        2.08        7.62      3.69 o 
   5  16   8        3.67        6.73      3.61 o 
   6  16   8        0.29        4.21      4.18 o 
  -5  17   8        0.79        4.22      4.54 o 
  -4  17   8        7.13        2.00      4.20 o 
  -3  17   8        1.08        3.49      4.04 o 
  -2  17   8       19.72       24.78      4.17 o 
  -1  17   8        5.58        8.88      3.96 o 
   0  17   8        8.45        5.24      3.80 o 
   1  17   8        5.60       10.09      4.23 o 
   2  17   8       19.74       26.44      4.12 o 
   3  17   8        1.07        6.23      3.83 o 
   4  17   8        7.13       12.57      3.93 o 
   5  17   8        0.80        2.99      3.93 o 
  -2  18   8        4.16       11.04      4.37 o 
  -1  18   8        3.63        6.35      4.56 o 
   0  18   8        0.02        3.18      4.05 o 
   1  18   8        3.62        7.10      3.62 o 
   2  18   8        4.17        5.62      4.03 o 
   1   0   9      154.63      172.47      2.37 o 
   2   0   9       26.28       31.50      1.24 o 
   3   0   9       20.84       23.32      1.10 o 
   4   0   9        0.00        2.52      1.08 o 
   5   0   9      122.78       98.13      3.31 o 
   6   0   9       64.10       74.54      2.45 o 
   7   0   9        2.36        2.62      3.03 o 
   8   0   9      200.66      168.30      4.89 o 
   9   0   9       19.08       21.04      3.17 o 
  10   0   9       14.15       15.91      3.98 o 
  11   0   9       34.40       41.98      4.63 o 
  12   0   9       11.20        8.45      4.76 o 
  13   0   9       10.73       14.72      5.11 o 
  14   0   9        6.69        8.29      6.82 o 
 -14   1   9        2.90        8.88      7.32 o 
 -13   1   9        1.51        2.29      5.00 o 
 -12   1   9       22.90       24.11      5.08 o 
 -11   1   9       38.56       47.55      4.95 o 
 -10   1   9      100.08       92.93      4.83 o 
  -9   1   9       65.83       61.53      3.80 o 
  -8   1   9       46.92       41.02      3.55 o 
  -7   1   9        2.91        1.02      2.96 o 
  -6   1   9        2.83        2.32      1.50 o 
  -5   1   9      202.02      214.62      4.37 o 
  -4   1   9       37.69       36.96      1.38 o 
  -3   1   9      158.58      144.19      1.82 o 
  -2   1   9      119.30      134.45      2.05 o 
  -1   1   9        9.08       13.54      1.30 o 
   0   1   9      146.53      139.84      2.08 o 
   1   1   9        9.07       15.21      1.52 o 
   2   1   9      119.41      129.29      1.52 o 
   3   1   9      158.47      145.04      2.01 o 
   4   1   9       37.93       36.96      1.37 o 
   5   1   9      202.16      213.52      4.05 o 
   6   1   9        2.86        5.05      2.73 o 
   7   1   9        2.89        3.07      2.98 o 
   8   1   9       46.92       43.08      3.67 o 
   9   1   9       65.86       62.28      4.54 o 
  10   1   9       99.87       90.59      4.80 o 
  11   1   9       38.55       39.10      4.83 o 
  12   1   9       22.94       23.15      4.90 o 
  13   1   9        1.51        0.78      4.92 o 
  14   1   9        2.94       13.35     10.67 o 
 -13   2   9       12.45       20.84      5.00 o 
 -12   2   9       12.18       14.93      4.60 o 
 -11   2   9        0.94        4.73      4.49 o 
 -10   2   9       12.62       11.53      3.43 o 
  -9   2   9        1.66        2.70      2.40 o 
  -8   2   9       37.12       35.36      2.68 o 
  -7   2   9       88.08       81.26      2.79 o 
  -6   2   9      117.45      115.74      4.59 o 
  -5   2   9       84.79       83.41      2.93 o 
  -4   2   9      191.68      194.29      2.53 o 
  -3   2   9       18.09       21.90      0.94 o 
  -2   2   9        0.37        0.06      1.33 o 
  -1   2   9      210.22      213.27      2.70 o 
   0   2   9        7.33        3.93      1.27 o 
   1   2   9      210.18      222.06      2.30 o 
   2   2   9        0.39        0.16      1.26 o 
   3   2   9       18.12       23.04      1.36 o 
   4   2   9      191.74      197.55      2.24 o 
   5   2   9       84.87       83.35      2.55 o 
   6   2   9      117.49      113.91      3.56 o 
   7   2   9       88.05       85.75      4.76 o 
   8   2   9       37.20       37.86      4.98 o 
   9   2   9        1.65        2.91      3.63 o 
  10   2   9       12.61       10.54      4.21 o 
  11   2   9        0.94        1.71      4.17 o 
  12   2   9       12.18        9.11      4.81 o 
  13   2   9       12.46       19.30      5.25 o 
 -13   3   9        5.07        7.95      5.77 o 
 -12   3   9        4.17       11.78      5.53 o 
 -11   3   9        9.27       13.93      3.89 o 
 -10   3   9       79.78       71.34      4.13 o 
  -9   3   9        4.89        7.98      2.10 o 
  -8   3   9      115.41       98.25      3.19 o 
  -7   3   9       51.48       45.41      2.54 o 
  -6   3   9      221.30      197.00      3.61 o 
  -5   3   9       74.44       63.99      1.75 o 
  -4   3   9       53.55       51.59      1.20 o 
  -3   3   9      116.51      118.65      1.66 o 
  -2   3   9       11.68       13.57      1.13 o 
  -1   3   9       57.47       60.48      1.49 o 
   0   3   9       26.87       23.50      1.55 o 
   1   3   9       57.56       56.95      1.74 o 
   2   3   9       11.71       13.86      1.34 o 
   3   3   9      116.69      121.37      2.17 o 
   4   3   9       53.55       51.73      1.61 o 
   5   3   9       74.46       64.83      1.56 o 
   6   3   9      221.28      193.02      2.26 o 
   7   3   9       51.56       47.03      6.29 o 
   8   3   9      115.41       93.25      5.54 o 
   9   3   9        4.90        5.73      2.53 o 
  10   3   9       79.68       73.77      5.62 o 
  11   3   9        9.26       11.51      4.25 o 
  12   3   9        4.19        6.19      4.68 o 
  13   3   9        5.06        8.38      5.11 o 
 -13   4   9       17.08       20.25      6.05 o 
 -12   4   9       31.97       33.57      5.83 o 
 -11   4   9       26.55       27.18      4.64 o 
 -10   4   9        9.01       11.14      4.06 o 
  -9   4   9        8.12        9.63      2.30 o 
  -8   4   9        1.33        3.32      2.10 o 
  -7   4   9       54.99       49.84      2.89 o 
  -6   4   9      135.93      135.63      3.33 o 
  -5   4   9       37.17       35.00      2.35 o 
  -4   4   9       58.25       56.93      2.41 o 
  -3   4   9        2.83        6.42      1.93 o 
  -2   4   9       20.45       21.37      1.54 o 
  -1   4   9       29.95       28.75      1.45 o 
   0   4   9       31.25       31.19      1.42 o 
   1   4   9       29.97       27.21      1.34 o 
   2   4   9       20.40       19.05      1.97 o 
   3   4   9        2.84        3.80      2.09 o 
   4   4   9       58.25       60.14      2.61 o 
   5   4   9       37.10       34.25      2.29 o 
   6   4   9      136.02      135.59      1.99 o 
   7   4   9       55.00       51.16      1.73 o 
   8   4   9        1.32        3.11      2.65 o 
   9   4   9        8.12       14.54      2.78 o 
  10   4   9        9.06        6.50      4.29 o 
  11   4   9       26.56       28.76      4.78 o 
  12   4   9       31.98       28.39      5.24 o 
  13   4   9       17.08       18.82      5.20 o 
 -13   5   9        0.01        5.21      5.97 o 
 -12   5   9       21.77       20.65      4.66 o 
 -11   5   9       21.86       21.01      4.59 o 
 -10   5   9       83.08       79.01      4.99 o 
  -9   5   9       11.23       11.52      2.42 o 
  -8   5   9       49.39       46.19      2.60 o 
  -7   5   9       51.21       48.41      2.66 o 
  -6   5   9       49.06       45.86      2.85 o 
  -5   5   9       32.21       29.91      3.13 o 
  -4   5   9      178.64      183.87      5.69 o 
  -3   5   9      658.38      625.45      5.27 o 
  -2   5   9       31.00       32.67      1.87 o 
  -1   5   9       59.82       56.67      1.56 o 
   0   5   9      216.12      208.54      2.39 o 
   1   5   9       59.77       56.80      1.66 o 
   2   5   9       31.00       31.03      2.13 o 
   3   5   9      658.58      629.74      6.02 o 
   4   5   9      178.98      176.50      3.82 o 
   5   5   9       32.19       31.98      2.25 o 
   6   5   9       49.15       44.61      1.88 o 
   7   5   9       51.14       50.68      2.24 o 
   8   5   9       49.39       47.18      3.12 o 
   9   5   9       11.23        8.85      2.87 o 
  10   5   9       83.22       85.35      5.14 o 
  11   5   9       21.90       22.07      4.91 o 
  12   5   9       21.76       22.20      4.96 o 
  13   5   9        0.01        7.87      5.12 o 
 -13   6   9        2.80        7.30      5.93 o 
 -12   6   9       12.99       15.74      4.77 o 
 -11   6   9       14.74       18.02      4.52 o 
 -10   6   9       27.31       36.95      4.41 o 
  -9   6   9        0.44        2.10      2.49 o 
  -8   6   9       31.49       28.56      2.50 o 
  -7   6   9        9.25        8.50      2.49 o 
  -6   6   9       32.23       28.04      2.59 o 
  -5   6   9      182.42      165.76      3.40 o 
  -4   6   9      140.15      128.70      5.63 o 
  -3   6   9      175.56      181.55      3.24 o 
  -2   6   9      168.91      164.89      2.68 o 
  -1   6   9       10.23       11.39      1.28 o 
   0   6   9      214.80      195.08      2.84 o 
   1   6   9       10.19        9.57      1.56 o 
   2   6   9      168.73      164.19      3.38 o 
   3   6   9      175.68      176.79      5.24 o 
   4   6   9      140.16      126.08      3.56 o 
   5   6   9      182.38      168.85      3.52 o 
   6   6   9       32.14       31.01      1.83 o 
   7   6   9        9.21       13.31      2.24 o 
   8   6   9       31.47       31.21      3.09 o 
   9   6   9        0.44        1.98      2.89 o 
  10   6   9       27.37       24.35      4.30 o 
  11   6   9       14.78       19.71      4.75 o 
  12   6   9       13.00       15.34      5.01 o 
  13   6   9        2.82        3.40      4.99 o 
 -12   7   9        7.11       10.38      4.89 o 
 -11   7   9        2.32        6.23      4.54 o 
 -10   7   9        8.62       10.21      4.41 o 
  -9   7   9       35.97       30.25      2.83 o 
  -8   7   9        1.75        3.97      2.39 o 
  -7   7   9      132.36      131.88      3.26 o 
  -6   7   9       41.06       37.34      3.04 o 
  -5   7   9      166.84      166.64      3.57 o 
  -4   7   9       80.40       83.82      3.03 o 
  -3   7   9      251.54      251.55      3.94 o 
  -2   7   9       20.46       17.38      1.81 o 
  -1   7   9      223.63      211.85      3.08 o 
   0   7   9      132.55      131.13      2.67 o 
   1   7   9      223.61      218.84      3.06 o 
   2   7   9       20.44       16.81      2.47 o 
   3   7   9      251.41      243.66      4.01 o 
   4   7   9       80.49       88.72      3.02 o 
   5   7   9      166.93      167.98      3.50 o 
   6   7   9       41.07       41.81      2.17 o 
   7   7   9      132.34      129.79      3.60 o 
   8   7   9        1.74        2.33      2.89 o 
   9   7   9       36.01       32.72      4.36 o 
  10   7   9        8.63       12.09      4.53 o 
  11   7   9        2.32        5.32      4.41 o 
  12   7   9        7.13       12.84      5.15 o 
 -12   8   9        5.24        5.28      5.01 o 
 -11   8   9        8.40       12.18      4.65 o 
 -10   8   9        9.23       20.06      4.44 o 
  -9   8   9       10.10        8.56      3.23 o 
  -8   8   9       55.23       57.09      3.60 o 
  -7   8   9       44.60       41.00      2.91 o 
  -6   8   9       69.37       72.24      3.38 o 
  -5   8   9       57.24       55.12      2.88 o 
  -4   8   9       59.60       56.92      2.96 o 
  -3   8   9       12.42       10.08      2.59 o 
  -2   8   9       83.14       80.66      2.55 o 
  -1   8   9       30.04       30.15      2.21 o 
   0   8   9        2.32        2.26      1.80 o 
   1   8   9       30.07       30.05      1.99 o 
   2   8   9       83.03       79.18      2.78 o 
   3   8   9       12.35       12.96      2.26 o 
   4   8   9       59.55       53.88      2.89 o 
   5   8   9       57.15       58.16      2.91 o 
   6   8   9       69.42       66.87      2.73 o 
   7   8   9       44.62       40.69      2.47 o 
   8   8   9       55.34       56.30      3.18 o 
   9   8   9       10.10       10.30      4.33 o 
  10   8   9        9.23       16.15      4.54 o 
  11   8   9        8.41        9.54      4.69 o 
  12   8   9        5.25        5.48      5.14 o 
 -12   9   9        3.88        8.37      6.44 o 
 -11   9   9       16.61       12.40      4.91 o 
 -10   9   9       44.82       48.81      4.76 o 
  -9   9   9        0.56        3.75      3.20 o 
  -8   9   9       14.18       19.12      2.60 o 
  -7   9   9       23.09       24.05      2.71 o 
  -6   9   9        7.15        6.59      2.60 o 
  -5   9   9       48.33       42.44      2.97 o 
  -4   9   9       10.56        9.99      2.66 o 
  -3   9   9       64.51       61.09      3.06 o 
  -2   9   9      200.12      174.80      3.49 o 
  -1   9   9      109.73      107.98      2.77 o 
   0   9   9      176.02      170.16      2.81 o 
   1   9   9      109.84      104.93      2.85 o 
   2   9   9      200.19      172.62      3.18 o 
   3   9   9       64.69       64.07      2.82 o 
   4   9   9       10.52       10.36      2.62 o 
   5   9   9       48.37       46.34      3.21 o 
   6   9   9        7.15        8.00      2.22 o 
   7   9   9       23.07       25.41      2.61 o 
   8   9   9       14.16       17.02      2.91 o 
   9   9   9        0.57        3.63      3.50 o 
  10   9   9       44.79       49.02      5.13 o 
  11   9   9       16.60       22.38      4.94 o 
  12   9   9        3.88        7.44      6.60 o 
 -11  10   9        6.38        4.62      6.14 o 
 -10  10   9       16.19       16.15      6.12 o 
  -9  10   9       14.11       14.69      4.42 o 
  -8  10   9        4.58        6.77      2.92 o 
  -7  10   9       16.86       16.11      2.88 o 
  -6  10   9        6.62        8.02      2.67 o 
  -5  10   9       18.75       17.57      2.92 o 
  -4  10   9       50.08       47.79      3.20 o 
  -3  10   9       15.73       15.39      2.80 o 
  -2  10   9      107.98       97.03      3.21 o 
  -1  10   9       87.91       83.44      2.97 o 
   0  10   9       14.52       20.55      2.20 o 
   1  10   9       87.84       78.46      2.76 o 
   2  10   9      107.92       94.98      2.85 o 
   3  10   9       15.76       18.86      2.36 o 
   4  10   9       50.03       43.93      2.68 o 
   5  10   9       18.70       19.65      2.85 o 
   6  10   9        6.62        6.88      2.23 o 
   7  10   9       16.86       19.05      2.68 o 
   8  10   9        4.58        6.23      3.04 o 
   9  10   9       14.14       11.73      3.90 o 
  10  10   9       16.19       17.25      4.92 o 
  11  10   9        6.37        9.20      5.04 o 
 -11  11   9        0.14        2.57      6.71 o 
 -10  11   9        5.31        8.98      6.25 o 
  -9  11   9       28.67       32.59      6.77 o 
  -8  11   9        1.14        1.86      3.51 o 
  -7  11   9       54.41       53.06      3.93 o 
  -6  11   9        1.34        1.89      3.39 o 
  -5  11   9       21.99       20.23      3.24 o 
  -4  11   9       10.94       11.86      3.12 o 
  -3  11   9       25.66       26.13      2.59 o 
  -2  11   9       50.34       43.69      2.54 o 
  -1  11   9       12.88       11.77      2.49 o 
   0  11   9      128.64      130.13      4.09 o 
   1  11   9       12.92       11.47      2.71 o 
   2  11   9       50.33       43.75      2.60 o 
   3  11   9       25.75       27.44      2.48 o 
   4  11   9       10.94       10.13      2.39 o 
   5  11   9       21.91       20.07      2.21 o 
   6  11   9        1.34        3.91      2.39 o 
   7  11   9       54.25       50.08      3.14 o 
   8  11   9        1.13        4.65      3.42 o 
   9  11   9       28.63       30.93      4.05 o 
  10  11   9        5.29        7.77      4.67 o 
  11  11   9        0.14        2.78      5.08 o 
 -10  12   9        4.99       10.88      6.37 o 
  -9  12   9       20.02       22.94      7.04 o 
  -8  12   9       36.88       42.15      4.13 o 
  -7  12   9        2.36        6.06      3.76 o 
  -6  12   9       36.80       33.71      4.01 o 
  -5  12   9       18.11       25.98      3.45 o 
  -4  12   9       32.32       32.80      3.46 o 
  -3  12   9        6.61        3.08      3.06 o 
  -2  12   9       18.80       23.08      3.26 o 
  -1  12   9        7.46        5.46      3.28 o 
   0  12   9       13.58        9.63      3.13 o 
   1  12   9        7.45        7.90      3.15 o 
   2  12   9       18.77       21.96      3.10 o 
   3  12   9        6.62        7.62      2.95 o 
   4  12   9       32.33       29.79      2.66 o 
   5  12   9       18.13       22.31      2.49 o 
   6  12   9       36.69       35.00      2.71 o 
   7  12   9        2.34        3.52      2.91 o 
   8  12   9       36.78       45.39      4.01 o 
   9  12   9       20.03       26.60      4.97 o 
  10  12   9        4.98        3.51      6.92 o 
  -9  13   9        2.27        3.10      6.79 o 
  -8  13   9       21.56       26.42      4.28 o 
  -7  13   9        2.66        4.60      4.00 o 
  -6  13   9        5.59        8.40      3.90 o 
  -5  13   9       10.77       12.77      3.56 o 
  -4  13   9       24.20       24.76      3.71 o 
  -3  13   9       27.87       32.05      3.55 o 
  -2  13   9        3.63        5.96      3.36 o 
  -1  13   9       10.18       10.76      3.67 o 
   0  13   9        0.26        1.56      3.51 o 
   1  13   9       10.14        8.26      3.55 o 
   2  13   9        3.62        7.47      3.47 o 
   3  13   9       27.78       34.10      3.73 o 
   4  13   9       24.11       21.66      3.24 o 
   5  13   9       10.76       12.69      2.85 o 
   6  13   9        5.56        6.84      2.88 o 
   7  13   9        2.68        4.89      3.38 o 
   8  13   9       21.57       22.38      4.78 o 
   9  13   9        2.27        4.27      6.95 o 
  -8  14   9       11.83       13.94      5.05 o 
  -7  14   9        3.95        3.81      4.09 o 
  -6  14   9        5.10        6.95      4.04 o 
  -5  14   9       18.05       16.48      3.67 o 
  -4  14   9       13.88       17.16      3.76 o 
  -3  14   9       18.31       19.12      3.74 o 
  -2  14   9       12.11       10.30      3.56 o 
  -1  14   9        9.02       10.86      3.60 o 
   0  14   9        0.13       -0.78      3.92 o 
   1  14   9        9.02        6.18      3.79 o 
   2  14   9       12.08       14.87      3.96 o 
   3  14   9       18.28       20.35      3.94 o 
   4  14   9       13.84       17.11      3.25 o 
   5  14   9       18.04       16.32      3.38 o 
   6  14   9        5.10        4.77      3.74 o 
   7  14   9        3.95        5.80      3.81 o 
   8  14   9       11.85       15.24      5.10 o 
  -7  15   9       11.02       11.18      4.50 o 
  -6  15   9        1.50        2.70      4.32 o 
  -5  15   9        0.12        0.10      3.94 o 
  -4  15   9        3.31        6.51      3.63 o 
  -3  15   9       10.19       12.31      4.04 o 
  -2  15   9       73.02       79.51      4.35 o 
  -1  15   9       16.20       25.22      3.97 o 
   0  15   9       73.10       66.75      4.78 o 
   1  15   9       16.22       20.00      4.06 o 
   2  15   9       72.98       79.22      4.74 o 
   3  15   9       10.21       14.14      4.03 o 
   4  15   9        3.31        4.41      3.44 o 
   5  15   9        0.11        3.61      3.45 o 
   6  15   9        1.50        5.09      4.00 o 
   7  15   9       11.03       12.58      5.29 o 
  -6  16   9        4.94        9.37      4.57 o 
  -5  16   9        6.01        8.21      4.25 o 
  -4  16   9        0.16        1.64      3.88 o 
  -3  16   9        3.66        1.91      3.95 o 
  -2  16   9        6.81        9.33      4.00 o 
  -1  16   9        7.36       10.09      3.95 o 
   0  16   9        2.46        9.90      3.81 o 
   1  16   9        7.30       10.11      4.48 o 
   2  16   9        6.81       14.59      4.21 o 
   3  16   9        3.65        8.90      3.62 o 
   4  16   9        0.16        3.84      3.57 o 
   5  16   9        5.98        6.79      3.73 o 
   6  16   9        4.94        3.39      4.37 o 
  -4  17   9       15.61       15.81      4.20 o 
  -3  17   9        5.24       10.34      4.18 o 
  -2  17   9        2.55        8.23      4.10 o 
  -1  17   9        5.53        7.49      3.89 o 
   0  17   9        5.58       14.17      3.98 o 
   1  17   9        5.53        8.95      4.26 o 
   2  17   9        2.55        4.81      4.32 o 
   3  17   9        5.24        3.27      3.79 o 
   4  17   9       15.62       18.54      4.09 o 
   0   0  10     2393.57     2380.54     12.50 o 
   1   0  10      296.39      290.93      3.16 o 
   2   0  10        7.46        7.06      1.35 o 
   3   0  10      213.03      204.90      3.56 o 
   4   0  10      302.36      277.66      2.65 o 
   5   0  10       70.34       48.84      2.27 o 
   6   0  10      279.87      280.94      5.12 o 
   7   0  10       39.45       46.78      3.47 o 
   8   0  10        0.90       -0.31      3.41 o 
   9   0  10       17.60       18.61      3.27 o 
  10   0  10       14.56       12.67      4.00 o 
  11   0  10       18.11       13.80      4.56 o 
  12   0  10        6.67        6.28      4.68 o 
  13   0  10        3.57        5.38      4.95 o 
 -13   1  10        8.32       10.17      4.95 o 
 -12   1  10        0.11        2.96      4.60 o 
 -11   1  10        8.72        8.58      4.56 o 
 -10   1  10       44.30       38.20      3.71 o 
  -9   1  10       14.06       20.13      3.45 o 
  -8   1  10       70.25       68.92      3.98 o 
  -7   1  10       48.47       47.29      3.60 o 
  -6   1  10       23.59       31.26      3.34 o 
  -5   1  10      146.27      140.07      3.85 o 
  -4   1  10       10.89        8.88      1.42 o 
  -3   1  10      333.82      329.52      3.33 o 
  -2   1  10      114.65      112.54      3.02 o 
  -1   1  10      168.54      170.53      2.16 o 
   0   1  10       56.30       54.85      2.76 o 
   1   1  10      168.60      175.75      2.54 o 
   2   1  10      114.60      109.12      1.61 o 
   3   1  10      333.91      321.04      3.36 o 
   4   1  10       10.87       12.25      1.40 o 
   5   1  10      146.12      136.83      2.77 o 
   6   1  10       23.65       25.70      3.03 o 
   7   1  10       48.46       47.46      3.39 o 
   8   1  10       70.23       70.79      5.54 o 
   9   1  10       14.06       18.21      3.77 o 
  10   1  10       44.17       41.69      4.41 o 
  11   1  10        8.74        8.00      4.63 o 
  12   1  10        0.11        0.11      4.97 o 
  13   1  10        8.33        6.87      5.09 o 
 -13   2  10        0.43        6.50      5.17 o 
 -12   2  10       43.87       47.52      5.53 o 
 -11   2  10       19.94       20.96      4.51 o 
 -10   2  10      104.30      106.99      4.48 o 
  -9   2  10       16.71       19.67      3.39 o 
  -8   2  10      142.81      139.71      4.97 o 
  -7   2  10       60.06       54.24      3.62 o 
  -6   2  10      113.04      107.44      4.01 o 
  -5   2  10       35.48       32.13      3.22 o 
  -4   2  10       31.61       31.16      1.06 o 
  -3   2  10       12.51       16.05      1.68 o 
  -2   2  10      353.82      388.94      7.30 o 
  -1   2  10      275.30      273.52      2.42 o 
   0   2  10     1142.04     1118.88      4.33 o 
   1   2  10      275.21      281.60      2.64 o 
   2   2  10      354.08      379.15      3.21 o 
   3   2  10       12.46       13.62      1.74 o 
   4   2  10       31.62       32.71      1.57 o 
   5   2  10       35.44       31.85      1.27 o 
   6   2  10      112.99      107.00      3.57 o 
   7   2  10       60.01       54.02      3.42 o 
   8   2  10      142.77      144.86      6.38 o 
   9   2  10       16.70       14.94      3.95 o 
  10   2  10      104.23      108.54      5.46 o 
  11   2  10       19.95       30.61      4.67 o 
  12   2  10       43.98       49.86      5.51 o 
  13   2  10        0.43        4.98      4.90 o 
 -13   3  10        7.25       14.16      6.07 o 
 -12   3  10       70.41       68.46      6.40 o 
 -11   3  10       16.44       18.89      3.89 o 
 -10   3  10       23.60       23.28      3.82 o 
  -9   3  10        6.37        7.02      2.60 o 
  -8   3  10       84.72       71.56      3.01 o 
  -7   3  10       14.34       16.35      2.17 o 
  -6   3  10      141.09      124.62      4.00 o 
  -5   3  10       17.88       19.36      1.47 o 
  -4   3  10       29.96       30.02      1.38 o 
  -3   3  10       54.47       49.70      1.65 o 
  -2   3  10      170.75      163.87      3.00 o 
  -1   3  10       58.07       57.85      1.52 o 
   0   3  10        2.23        2.98      1.54 o 
   1   3  10       58.07       58.32      2.47 o 
   2   3  10      170.81      162.38      2.24 o 
   3   3  10       54.44       50.92      1.92 o 
   4   3  10       29.96       29.60      1.81 o 
   5   3  10       17.92       19.90      1.39 o 
   6   3  10      141.02      123.34      6.13 o 
   7   3  10       14.35       16.88      4.27 o 
   8   3  10       84.78       68.29      9.64 o 
   9   3  10        6.38        4.23      3.82 o 
  10   3  10       23.60       23.19      4.30 o 
  11   3  10       16.44       21.32      4.60 o 
  12   3  10       70.42       66.56      5.59 o 
  13   3  10        7.25       15.96      5.20 o 
 -13   4  10       12.30       24.09      6.28 o 
 -12   4  10        5.03        4.88      5.63 o 
 -11   4  10       65.37       65.95      5.21 o 
 -10   4  10       89.58       83.68      5.31 o 
  -9   4  10       47.11       36.08      3.22 o 
  -8   4  10       32.22       34.46      3.52 o 
  -7   4  10       39.33       36.70      2.66 o 
  -6   4  10        0.50        1.66      1.98 o 
  -5   4  10       28.37       19.89      1.74 o 
  -4   4  10       27.00       31.98      1.44 o 
  -3   4  10       73.57       63.15      2.53 o 
  -2   4  10       74.47       64.54      1.80 o 
  -1   4  10       18.66       17.98      1.51 o 
   0   4  10      252.70      250.02      2.99 o 
   1   4  10       18.63       15.90      0.94 o 
   2   4  10       74.45       61.83      1.52 o 
   3   4  10       73.59       60.26      2.79 o 
   4   4  10       27.03       32.92      2.48 o 
   5   4  10       28.39       21.31      2.22 o 
   6   4  10        0.51        0.86      1.11 o 
   7   4  10       39.28       36.64      4.49 o 
   8   4  10       32.21       33.70      4.72 o 
   9   4  10       47.15       38.97      3.20 o 
  10   4  10       89.69       91.59      5.08 o 
  11   4  10       65.42       66.69      5.21 o 
  12   4  10        5.01       11.82      4.89 o 
  13   4  10       12.27       20.70      5.45 o 
 -13   5  10       13.38       21.54      6.49 o 
 -12   5  10        0.59        0.91      4.59 o 
 -11   5  10        1.69        6.94      4.52 o 
 -10   5  10       43.29       40.30      4.66 o 
  -9   5  10       13.44       14.88      3.07 o 
  -8   5  10       59.36       55.64      3.90 o 
  -7   5  10        4.56        2.69      2.23 o 
  -6   5  10       38.61       37.11      3.55 o 
  -5   5  10       24.53       25.94      2.10 o 
  -4   5  10       13.24       11.51      2.98 o 
  -3   5  10       56.34       51.81      2.38 o 
  -2   5  10       75.45       68.52      2.16 o 
  -1   5  10       18.67       16.89      1.32 o 
   0   5  10       51.16       53.24      2.00 o 
   1   5  10       18.65       15.15      1.48 o 
   2   5  10       75.59       69.57      2.53 o 
   3   5  10       56.33       53.71      3.35 o 
   4   5  10       13.23        7.94      2.21 o 
   5   5  10       24.52       28.34      2.74 o 
   6   5  10       38.57       37.55      1.99 o 
   7   5  10        4.56        1.30      3.93 o 
   8   5  10       59.42       58.40      3.92 o 
   9   5  10       13.44       22.14      3.14 o 
  10   5  10       43.44       38.32      4.75 o 
  11   5  10        1.68        5.90      4.47 o 
  12   5  10        0.58        4.09      4.76 o 
  13   5  10       13.38       18.75      5.48 o 
 -12   6  10        8.97       17.69      5.08 o 
 -11   6  10        0.71        7.10      4.44 o 
 -10   6  10        3.61        8.35      4.29 o 
  -9   6  10       34.78       39.47      3.47 o 
  -8   6  10        5.19        5.17      2.78 o 
  -7   6  10       62.76       57.78      2.88 o 
  -6   6  10       98.46       85.68      2.90 o 
  -5   6  10        2.10        3.50      2.64 o 
  -4   6  10      270.11      246.36      5.19 o 
  -3   6  10      170.21      154.49      3.65 o 
  -2   6  10       25.96       23.55      1.92 o 
  -1   6  10       71.35       61.90      1.88 o 
   0   6  10      195.45      183.91      3.20 o 
   1   6  10       71.23       65.07      1.94 o 
   2   6  10       25.93       22.43      2.23 o 
   3   6  10      170.04      157.78      3.95 o 
   4   6  10      270.08      247.59      4.67 o 
   5   6  10        2.11        1.01      2.24 o 
   6   6  10       98.51       83.20      2.36 o 
   7   6  10       62.86       58.85      4.00 o 
   8   6  10        5.18        4.84      2.97 o 
   9   6  10       34.83       39.29      3.40 o 
  10   6  10        3.63        5.14      4.33 o 
  11   6  10        0.71       -0.09      4.63 o 
  12   6  10        8.96       11.67      5.13 o 
 -12   7  10       22.86       26.72      5.18 o 
 -11   7  10        5.58       10.14      4.83 o 
 -10   7  10        2.92        4.45      4.19 o 
  -9   7  10       27.21       32.61      3.45 o 
  -8   7  10       19.31       19.02      3.21 o 
  -7   7  10       80.20       76.31      3.22 o 
  -6   7  10       73.02       61.98      3.36 o 
  -5   7  10      141.99      134.31      3.47 o 
  -4   7  10       55.04       51.68      2.82 o 
  -3   7  10       83.03       73.56      3.31 o 
  -2   7  10       17.53       19.87      2.34 o 
  -1   7  10       66.86       61.59      2.38 o 
   0   7  10       10.23       11.51      2.07 o 
   1   7  10       66.86       63.96      2.34 o 
   2   7  10       17.54       18.30      2.52 o 
   3   7  10       83.05       75.23      4.70 o 
   4   7  10       55.03       49.20      2.82 o 
   5   7  10      142.01      133.80      3.40 o 
   6   7  10       73.15       66.99      2.28 o 
   7   7  10       80.17       77.62      3.14 o 
   8   7  10       19.35       17.15      3.26 o 
   9   7  10       27.21       28.35      4.34 o 
  10   7  10        2.92        2.43      4.54 o 
  11   7  10        5.60        5.42      4.47 o 
  12   7  10       22.86       25.17      5.38 o 
 -12   8  10        5.02        6.28      5.02 o 
 -11   8  10        7.42        9.79      4.92 o 
 -10   8  10       15.29       20.31      4.75 o 
  -9   8  10        5.21        4.09      3.21 o 
  -8   8  10       12.45       13.68      3.17 o 
  -7   8  10       22.12       23.47      2.70 o 
  -6   8  10       19.30       22.02      3.13 o 
  -5   8  10       45.46       38.00      2.96 o 
  -4   8  10       71.94       67.89      3.09 o 
  -3   8  10       48.44       47.71      2.90 o 
  -2   8  10       55.01       56.61      2.49 o 
  -1   8  10       21.87       19.55      2.22 o 
   0   8  10       35.16       26.17      2.01 o 
   1   8  10       21.88       18.85      2.02 o 
   2   8  10       55.06       56.19      2.67 o 
   3   8  10       48.60       45.76      3.00 o 
   4   8  10       71.96       64.55      3.08 o 
   5   8  10       45.46       37.83      2.78 o 
   6   8  10       19.33       22.06      2.31 o 
   7   8  10       22.12       21.29      2.52 o 
   8   8  10       12.41       14.43      3.19 o 
   9   8  10        5.21       13.35      4.49 o 
  10   8  10       15.28       22.44      4.95 o 
  11   8  10        7.46        6.48      4.73 o 
  12   8  10        5.05        8.82      5.43 o 
 -11   9  10        0.30        7.86      4.91 o 
 -10   9  10        0.23        1.64      4.36 o 
  -9   9  10        3.58        8.08      4.27 o 
  -8   9  10       15.33       19.45      3.46 o 
  -7   9  10        3.25        1.57      2.78 o 
  -6   9  10       22.02       21.68      3.32 o 
  -5   9  10        7.49        8.08      2.87 o 
  -4   9  10      148.16      136.42      3.79 o 
  -3   9  10       25.63       22.20      2.78 o 
  -2   9  10      114.86      107.48      3.23 o 
  -1   9  10       27.67       28.15      2.33 o 
   0   9  10       91.02       85.70      2.52 o 
   1   9  10       27.69       24.02      2.08 o 
   2   9  10      114.92      111.89      4.22 o 
   3   9  10       25.61       22.85      2.56 o 
   4   9  10      148.24      135.62      3.40 o 
   5   9  10        7.47        6.79      2.67 o 
   6   9  10       22.04       21.31      2.40 o 
   7   9  10        3.25        3.64      2.37 o 
   8   9  10       15.36       16.99      2.99 o 
   9   9  10        3.59        8.09      4.56 o 
  10   9  10        0.22        2.69      4.81 o 
  11   9  10        0.30        0.80      4.89 o 
 -11  10  10        8.92       11.67      6.59 o 
 -10  10  10        1.14        1.93      6.40 o 
  -9  10  10        0.79        9.30      5.75 o 
  -8  10  10       10.02       10.08      2.99 o 
  -7  10  10       29.45       25.88      3.11 o 
  -6  10  10       27.76       28.98      2.77 o 
  -5  10  10       11.73       12.03      3.15 o 
  -4  10  10       24.23       26.65      2.97 o 
  -3  10  10       41.38       48.45      2.80 o 
  -2  10  10       50.76       47.63      2.81 o 
  -1  10  10        9.06        8.58      2.50 o 
   0  10  10      146.69      131.55      3.09 o 
   1  10  10        9.03        6.87      2.30 o 
   2  10  10       50.77       46.14      2.64 o 
   3  10  10       41.39       47.79      2.68 o 
   4  10  10       24.21       23.78      2.63 o 
   5  10  10       11.67       14.22      2.60 o 
   6  10  10       27.74       29.07      2.63 o 
   7  10  10       29.40       31.60      2.89 o 
   8  10  10       10.01       11.09      3.12 o 
   9  10  10        0.79        6.30      3.86 o 
  10  10  10        1.14        6.81      4.85 o 
  11  10  10        8.91       10.72      5.35 o 
 -10  11  10        2.23        7.19      6.43 o 
  -9  11  10        2.94        4.33      6.43 o 
  -8  11  10        0.93        3.87      3.66 o 
  -7  11  10       16.77       15.45      3.63 o 
  -6  11  10        4.37        6.96      3.17 o 
  -5  11  10       15.58       15.86      3.13 o 
  -4  11  10       38.00       36.45      3.41 o 
  -3  11  10        4.99        6.10      2.53 o 
  -2  11  10        9.85       11.99      2.74 o 
  -1  11  10        1.15        2.69      2.49 o 
   0  11  10       38.35       41.72      2.77 o 
   1  11  10        1.14        1.66      2.32 o 
   2  11  10        9.84        9.69      2.45 o 
   3  11  10        4.98        4.23      2.42 o 
   4  11  10       38.00       34.66      2.68 o 
   5  11  10       15.58       18.34      2.81 o 
   6  11  10        4.35        4.48      2.71 o 
   7  11  10       16.75       21.22      3.54 o 
   8  11  10        0.93        0.11      3.26 o 
   9  11  10        2.96        5.62      3.95 o 
  10  11  10        2.24        2.83      4.83 o 
 -10  12  10       23.50       32.15      7.12 o 
  -9  12  10        2.77        2.96      6.74 o 
  -8  12  10       11.03       14.21      4.01 o 
  -7  12  10        9.95        8.11      3.92 o 
  -6  12  10       14.05       17.60      3.50 o 
  -5  12  10        3.63        4.82      3.28 o 
  -4  12  10       28.72       22.72      3.45 o 
  -3  12  10       46.14       48.16      3.67 o 
  -2  12  10       11.43       12.48      3.32 o 
  -1  12  10        6.66        7.52      3.38 o 
   0  12  10        3.00        7.28      3.47 o 
   1  12  10        6.65        6.48      3.28 o 
   2  12  10       11.40       10.02      3.05 o 
   3  12  10       46.04       47.09      3.33 o 
   4  12  10       28.68       24.65      3.27 o 
   5  12  10        3.64        5.99      2.40 o 
   6  12  10       14.02       19.39      3.09 o 
   7  12  10        9.91        8.34      3.65 o 
   8  12  10       11.03       11.31      3.54 o 
   9  12  10        2.76        5.29      4.67 o 
  10  12  10       23.49       24.42      7.01 o 
  -9  13  10        6.89        9.76      6.75 o 
  -8  13  10        9.26       12.38      5.10 o 
  -7  13  10        1.97        7.33      3.96 o 
  -6  13  10        0.65        5.06      3.88 o 
  -5  13  10        0.16       -2.15      3.42 o 
  -4  13  10       32.91       30.47      3.78 o 
  -3  13  10        8.55        7.86      3.21 o 
  -2  13  10       16.83       18.45      3.29 o 
  -1  13  10        6.00        6.54      3.71 o 
   0  13  10        4.81        5.67      3.53 o 
   1  13  10        5.99       10.66      3.71 o 
   2  13  10       16.80       14.96      3.84 o 
   3  13  10        8.51        8.44      3.17 o 
   4  13  10       32.88       30.32      3.52 o 
   5  13  10        0.16        2.95      2.81 o 
   6  13  10        0.64        2.84      3.36 o 
   7  13  10        1.96        7.38      3.96 o 
   8  13  10        9.24        9.03      4.72 o 
   9  13  10        6.87       13.56      6.85 o 
  -8  14  10       10.10        7.34      5.18 o 
  -7  14  10        2.02        5.87      4.27 o 
  -6  14  10        0.55        2.39      4.15 o 
  -5  14  10        0.55        3.03      3.73 o 
  -4  14  10        2.11        2.69      3.47 o 
  -3  14  10        1.57        2.78      3.78 o 
  -2  14  10       31.90       39.64      4.06 o 
  -1  14  10       17.81       18.92      3.64 o 
   0  14  10        6.76        7.73      3.84 o 
   1  14  10       17.85       17.05      3.95 o 
   2  14  10       31.87       37.87      4.62 o 
   3  14  10        1.58        4.09      3.71 o 
   4  14  10        2.12        5.30      3.66 o 
   5  14  10        0.55        7.49      3.35 o 
   6  14  10        0.54        2.06      3.75 o 
   7  14  10        2.03        3.24      4.17 o 
   8  14  10       10.09        6.96      5.48 o 
  -7  15  10        9.94       13.89      4.71 o 
  -6  15  10        8.54        6.53      4.33 o 
  -5  15  10       10.68       10.91      3.93 o 
  -4  15  10        9.22       12.08      3.98 o 
  -3  15  10        8.20       10.14      3.88 o 
  -2  15  10       26.82       25.04      4.08 o 
  -1  15  10        6.31       11.34      3.89 o 
   0  15  10       41.31       47.33      4.67 o 
   1  15  10        6.34       16.35      4.50 o 
   2  15  10       26.84       27.62      4.19 o 
   3  15  10        8.18        8.52      4.03 o 
   4  15  10        9.21       10.13      3.45 o 
   5  15  10       10.64        9.55      4.21 o 
   6  15  10        8.53       10.44      4.20 o 
   7  15  10        9.95        8.75      5.37 o 
  -5  16  10        5.98        9.67      4.14 o 
  -4  16  10       12.02       13.57      4.19 o 
  -3  16  10        8.70       15.80      4.28 o 
  -2  16  10        4.65        9.38      4.10 o 
  -1  16  10        3.75        5.94      4.01 o 
   0  16  10       33.93       40.08      4.23 o 
   1  16  10        3.75        4.31      4.33 o 
   2  16  10        4.65        3.62      4.15 o 
   3  16  10        8.70       11.73      4.22 o 
   4  16  10       12.04        9.81      3.68 o 
   5  16  10        5.96       11.96      4.49 o 
  -3  17  10        3.01        4.15      4.26 o 
  -2  17  10        2.19        6.86      4.26 o 
  -1  17  10        1.78        7.39      4.79 o 
   0  17  10        4.59        4.51      4.05 o 
   1  17  10        1.77        7.23      4.46 o 
   2  17  10        2.19        3.34      4.53 o 
   3  17  10        3.01        7.39      4.04 o 
   1   0  11        0.17        0.42      1.63 o 
   2   0  11      228.68      213.94      2.60 o 
   3   0  11      134.64      143.12      2.10 o 
   4   0  11      160.11      147.19      2.38 o 
   5   0  11      429.40      379.11      8.72 o 
   6   0  11      110.74       97.44      4.40 o 
   7   0  11       69.55       64.05      3.77 o 
   8   0  11       21.35       17.57      3.53 o 
   9   0  11        0.14        2.31      3.70 o 
  10   0  11       62.41       54.16      4.95 o 
  11   0  11        2.67        3.04      4.53 o 
  12   0  11        1.63        3.13      4.80 o 
  13   0  11        0.38        3.07      5.15 o 
 -13   1  11        0.54       -1.77      5.21 o 
 -12   1  11        3.98        5.68      4.84 o 
 -11   1  11       22.40       26.09      4.92 o 
 -10   1  11       27.84       25.12      3.95 o 
  -9   1  11       60.43       72.63      4.61 o 
  -8   1  11       79.48       76.42      4.21 o 
  -7   1  11       37.32       40.92      3.69 o 
  -6   1  11      169.06      150.10      4.36 o 
  -5   1  11       67.27       60.49      2.57 o 
  -4   1  11      273.38      237.39      2.78 o 
  -3   1  11       57.15       50.42      1.89 o 
  -2   1  11      198.71      184.09      2.62 o 
  -1   1  11       92.56       86.84      2.51 o 
   0   1  11     1160.39     1236.66      7.01 o 
   1   1  11       92.54       89.41      2.29 o 
   2   1  11      198.60      181.07      2.03 o 
   3   1  11       57.24       48.36      2.13 o 
   4   1  11      273.10      237.69      2.90 o 
   5   1  11       67.23       62.04      1.52 o 
   6   1  11      168.78      150.72      4.24 o 
   7   1  11       37.36       39.40      3.46 o 
   8   1  11       79.49       75.96      4.21 o 
   9   1  11       60.45       65.94      5.81 o 
  10   1  11       27.79       23.75      4.58 o 
  11   1  11       22.39       29.04      4.89 o 
  12   1  11        3.99        9.33      5.06 o 
  13   1  11        0.54        4.64      5.21 o 
 -13   2  11        0.03        3.51      6.04 o 
 -12   2  11       18.68       23.46      5.22 o 
 -11   2  11       10.83       14.81      4.60 o 
 -10   2  11       15.44       14.30      3.72 o 
  -9   2  11        4.83        5.59      4.02 o 
  -8   2  11       39.30       37.84      4.01 o 
  -7   2  11       10.91       13.24      3.61 o 
  -6   2  11      101.30       92.47      4.11 o 
  -5   2  11      175.19      174.55      2.95 o 
  -4   2  11      350.20      341.52      3.35 o 
  -3   2  11      273.81      284.83      3.14 o 
  -2   2  11       73.67       73.37      2.52 o 
  -1   2  11       17.36       13.68      1.34 o 
   0   2  11      469.63      491.55      3.85 o 
   1   2  11       17.34       14.14      1.91 o 
   2   2  11       73.86       71.42      2.05 o 
   3   2  11      273.92      277.77      5.01 o 
   4   2  11      350.21      350.04      3.69 o 
   5   2  11      175.22      173.12      2.63 o 
   6   2  11      101.41       93.31      3.68 o 
   7   2  11       10.92       15.98      3.24 o 
   8   2  11       39.34       40.42      4.63 o 
   9   2  11        4.83        9.16      5.29 o 
  10   2  11       15.43       10.28      4.58 o 
  11   2  11       10.82        9.11      4.49 o 
  12   2  11       18.68       20.77      5.20 o 
  13   2  11        0.03        0.91      5.08 o 
 -13   3  11        6.73        7.90      6.27 o 
 -12   3  11        3.52       11.42      5.97 o 
 -11   3  11       13.18       20.71      4.60 o 
 -10   3  11       36.34       41.79      4.23 o 
  -9   3  11        1.80       -0.24      3.43 o 
  -8   3  11       67.70       72.02      4.38 o 
  -7   3  11       50.37       51.00      4.08 o 
  -6   3  11       41.43       49.69      3.65 o 
  -5   3  11       28.64       24.86      4.05 o 
  -4   3  11      155.63      144.65      2.95 o 
  -3   3  11      202.78      188.29      3.02 o 
  -2   3  11      103.22       99.84      2.79 o 
  -1   3  11       55.70       53.15      1.52 o 
   0   3  11       49.92       48.46      1.95 o 
   1   3  11       55.76       58.79      2.29 o 
   2   3  11      103.20      100.15      2.26 o 
   3   3  11      202.60      196.40      2.85 o 
   4   3  11      155.58      143.38      2.66 o 
   5   3  11       28.63       27.35      1.80 o 
   6   3  11       41.41       46.72      4.73 o 
   7   3  11       50.35       45.69      5.12 o 
   8   3  11       67.74       66.55      5.40 o 
   9   3  11        1.80        1.46      4.05 o 
  10   3  11       36.30       36.93      4.70 o 
  11   3  11       13.18       11.33      4.72 o 
  12   3  11        3.54       10.44      5.10 o 
  13   3  11        6.71       12.65      5.41 o 
 -13   4  11       21.02       27.34      6.51 o 
 -12   4  11        6.46       12.39      5.04 o 
 -11   4  11       18.60       31.65      4.83 o 
 -10   4  11        7.96       14.87      4.26 o 
  -9   4  11        7.11        7.92      2.97 o 
  -8   4  11       18.67       19.05      4.95 o 
  -7   4  11        0.30        2.88      4.33 o 
  -6   4  11       18.84       16.09      4.36 o 
  -5   4  11       86.95       73.82      3.37 o 
  -4   4  11       24.67       23.91      2.98 o 
  -3   4  11       33.60       28.01      2.35 o 
  -2   4  11       82.83       75.07      1.71 o 
  -1   4  11       16.99       14.85      1.59 o 
   0   4  11       84.95       84.92      2.55 o 
   1   4  11       16.98       14.78      1.28 o 
   2   4  11       82.77       77.29      2.89 o 
   3   4  11       33.52       29.79      1.48 o 
   4   4  11       24.68       22.51      2.51 o 
   5   4  11       87.08       84.20      2.90 o 
   6   4  11       18.83       15.85      4.45 o 
   7   4  11        0.30        1.32      4.18 o 
   8   4  11       18.65       18.77      4.83 o 
   9   4  11        7.10        8.93      3.05 o 
  10   4  11        7.98       10.31      4.35 o 
  11   4  11       18.60       24.19      4.80 o 
  12   4  11        6.47       10.55      5.06 o 
  13   4  11       21.02       27.07      5.60 o 
 -12   5  11       17.23       18.41      5.18 o 
 -11   5  11       15.07       18.60      4.76 o 
 -10   5  11       22.52       15.28      4.30 o 
  -9   5  11       12.11       18.29      3.22 o 
  -8   5  11        7.82       10.24      3.34 o 
  -7   5  11       22.32       18.32      5.15 o 
  -6   5  11       87.26       76.94      5.19 o 
  -5   5  11       18.52       17.88      1.76 o 
  -4   5  11       12.18       10.28      2.30 o 
  -3   5  11       10.20       13.21      2.32 o 
  -2   5  11       68.50       75.13      2.32 o 
  -1   5  11      149.72      142.45      1.96 o 
   0   5  11        2.02        4.34      0.90 o 
   1   5  11      149.77      143.53      2.21 o 
   2   5  11       68.51       78.26      2.70 o 
   3   5  11       10.20       10.11      2.90 o 
   4   5  11       12.31        9.10      2.48 o 
   5   5  11       18.53       19.98      2.56 o 
   6   5  11       87.44       78.70      5.24 o 
   7   5  11       22.29       20.39      4.87 o 
   8   5  11        7.85       11.46      3.41 o 
   9   5  11       12.11       15.48      3.22 o 
  10   5  11       22.59       29.13      4.80 o 
  11   5  11       15.10       20.81      4.92 o 
  12   5  11       17.22       16.12      5.15 o 
 -12   6  11       28.89       34.42      5.25 o 
 -11   6  11        6.02        3.71      4.69 o 
 -10   6  11       28.14       32.19      4.78 o 
  -9   6  11        1.56        1.70      3.24 o 
  -8   6  11       25.21       28.05      3.80 o 
  -7   6  11       30.49       28.27      3.74 o 
  -6   6  11       11.96       13.66      2.32 o 
  -5   6  11       21.46       18.55      3.45 o 
  -4   6  11       43.30       35.55      3.52 o 
  -3   6  11        5.01        5.16      2.26 o 
  -2   6  11       81.33       70.44      2.72 o 
  -1   6  11       58.91       49.35      1.57 o 
   0   6  11       43.94       41.54      2.31 o 
   1   6  11       58.91       54.72      1.87 o 
   2   6  11       81.41       70.98      2.69 o 
   3   6  11        5.00        3.87      2.43 o 
   4   6  11       43.32       34.60      2.84 o 
   5   6  11       21.51       17.36      2.67 o 
   6   6  11       11.92       15.47      4.20 o 
   7   6  11       30.51       29.95      3.71 o 
   8   6  11       25.21       23.59      3.71 o 
   9   6  11        1.55        4.66      4.31 o 
  10   6  11       28.17       35.01      4.86 o 
  11   6  11        6.01        6.24      4.89 o 
  12   6  11       28.90       41.54      5.58 o 
 -12   7  11        5.21        6.37      5.25 o 
 -11   7  11        0.72        2.22      4.52 o 
 -10   7  11       12.73       17.75      4.68 o 
  -9   7  11       33.01       33.27      3.73 o 
  -8   7  11        1.96        0.40      3.15 o 
  -7   7  11       85.73       85.49      4.54 o 
  -6   7  11        1.36        2.12      3.48 o 
  -5   7  11       30.51       29.07      2.73 o 
  -4   7  11      160.83      137.73      4.52 o 
  -3   7  11        5.90        3.29      2.39 o 
  -2   7  11      140.27      126.11      3.19 o 
  -1   7  11       36.44       32.59      2.33 o 
   0   7  11        1.10        3.78      2.06 o 
   1   7  11       36.48       34.75      2.24 o 
   2   7  11      140.36      129.67      3.59 o 
   3   7  11        5.86        4.49      2.52 o 
   4   7  11      160.86      132.83      4.05 o 
   5   7  11       30.50       31.04      2.66 o 
   6   7  11        1.35        5.92      3.57 o 
   7   7  11       85.91       82.47      4.93 o 
   8   7  11        1.98        3.61      3.11 o 
   9   7  11       33.01       32.28      4.73 o 
  10   7  11       12.74       13.51      4.46 o 
  11   7  11        0.72        0.26      4.90 o 
  12   7  11        5.20       11.17      5.32 o 
 -11   8  11        7.91        7.51      4.77 o 
 -10   8  11        0.31        3.75      4.67 o 
  -9   8  11       19.45       19.12      4.43 o 
  -8   8  11       14.95       14.85      3.38 o 
  -7   8  11       27.08       26.02      3.89 o 
  -6   8  11       29.63       24.56      3.30 o 
  -5   8  11        1.44        5.49      2.78 o 
  -4   8  11        1.80        2.11      2.61 o 
  -3   8  11       53.18       43.27      3.02 o 
  -2   8  11       80.59       71.05      2.70 o 
  -1   8  11       31.37       30.75      2.35 o 
   0   8  11      123.57      116.00      2.67 o 
   1   8  11       31.40       31.84      2.24 o 
   2   8  11       80.78       68.93      2.83 o 
   3   8  11       53.30       41.74      2.69 o 
   4   8  11        1.81        3.62      2.37 o 
   5   8  11        1.44        4.15      2.63 o 
   6   8  11       29.69       26.76      3.22 o 
   7   8  11       27.10       26.49      3.93 o 
   8   8  11       14.97       12.91      3.36 o 
   9   8  11       19.44       17.55      4.56 o 
  10   8  11        0.31        1.84      4.67 o 
  11   8  11        7.92       11.36      4.94 o 
 -11   9  11       15.04       18.03      5.04 o 
 -10   9  11        0.73        7.00      4.77 o 
  -9   9  11        0.80        1.43      4.36 o 
  -8   9  11        4.62        4.22      3.46 o 
  -7   9  11        6.74        7.18      3.32 o 
  -6   9  11       19.38       23.53      3.11 o 
  -5   9  11       10.29       12.45      2.89 o 
  -4   9  11       30.53       31.44      3.04 o 
  -3   9  11       51.52       51.13      2.80 o 
  -2   9  11        2.83        3.85      2.23 o 
  -1   9  11        2.91        6.07      2.32 o 
   0   9  11       33.67       26.77      2.21 o 
   1   9  11        2.92        0.35      2.03 o 
   2   9  11        2.82        6.93      2.33 o 
   3   9  11       51.42       49.41      2.87 o 
   4   9  11       30.49       26.91      2.69 o 
   5   9  11       10.30       10.43      2.83 o 
   6   9  11       19.39       17.29      2.93 o 
   7   9  11        6.75        7.23      3.34 o 
   8   9  11        4.61        5.60      3.45 o 
   9   9  11        0.79        3.95      4.49 o 
  10   9  11        0.72        5.04      4.82 o 
  11   9  11       15.02       13.60      5.31 o 
 -10  10  11        1.85        2.85      6.42 o 
  -9  10  11        2.90        6.01      6.02 o 
  -8  10  11        9.24       13.54      3.56 o 
  -7  10  11       12.85       18.17      3.11 o 
  -6  10  11        1.66        1.67      3.08 o 
  -5  10  11        6.02        6.08      3.00 o 
  -4  10  11        3.51        2.79      2.98 o 
  -3  10  11       29.58       38.22      2.81 o 
  -2  10  11       17.39       19.39      2.78 o 
  -1  10  11       14.75       13.29      2.37 o 
   0  10  11        9.70       10.54      2.45 o 
   1  10  11       14.73       15.78      2.49 o 
   2  10  11       17.41       14.37      2.49 o 
   3  10  11       29.57       35.82      2.65 o 
   4  10  11        3.53        3.68      2.60 o 
   5  10  11        6.03        7.74      2.63 o 
   6  10  11        1.66        4.44      3.05 o 
   7  10  11       12.85       11.67      3.16 o 
   8  10  11        9.24       10.98      3.30 o 
   9  10  11        2.90        6.24      4.85 o 
  10  10  11        1.83        2.04      4.81 o 
 -10  11  11        3.14        2.51      6.53 o 
  -9  11  11        5.43        9.90      6.38 o 
  -8  11  11        4.22        6.63      3.95 o 
  -7  11  11       24.06       21.32      4.02 o 
  -6  11  11        3.68        4.95      3.37 o 
  -5  11  11        3.18        4.01      3.27 o 
  -4  11  11        4.40        6.51      2.80 o 
  -3  11  11       32.85       29.96      2.85 o 
  -2  11  11       37.89       38.88      3.03 o 
  -1  11  11       11.49       17.22      2.79 o 
   0  11  11       34.30       32.93      2.66 o 
   1  11  11       11.49       14.96      2.52 o 
   2  11  11       37.89       38.69      2.83 o 
   3  11  11       32.86       30.65      2.78 o 
   4  11  11        4.40        6.45      2.60 o 
   5  11  11        3.18        3.55      2.85 o 
   6  11  11        3.68        9.01      2.66 o 
   7  11  11       24.00       21.55      3.66 o 
   8  11  11        4.21        4.45      3.27 o 
   9  11  11        5.42        9.02      4.72 o 
  10  11  11        3.14        4.85      5.09 o 
  -9  12  11        0.17       -3.80      6.64 o 
  -8  12  11        8.87       12.47      4.26 o 
  -7  12  11        3.73        5.95      3.93 o 
  -6  12  11       15.47       20.54      3.70 o 
  -5  12  11        3.48        4.55      3.40 o 
  -4  12  11        0.52        0.95      3.33 o 
  -3  12  11        3.27        6.99      3.36 o 
  -2  12  11        0.30        1.57      3.18 o 
  -1  12  11       35.77       35.32      3.73 o 
   0  12  11       11.63       19.02      3.61 o 
   1  12  11       35.75       35.96      3.41 o 
   2  12  11        0.30        4.63      3.11 o 
   3  12  11        3.27        6.99      3.10 o 
   4  12  11        0.52        2.21      3.13 o 
   5  12  11        3.48        2.79      3.10 o 
   6  12  11       15.41       17.16      3.07 o 
   7  12  11        3.71        4.36      3.69 o 
   8  12  11        8.83        5.91      3.59 o 
   9  12  11        0.17        5.14      6.73 o 
  -8  13  11       35.51       42.67      5.49 o 
  -7  13  11        1.83        7.49      4.21 o 
  -6  13  11        5.96        9.87      4.22 o 
  -5  13  11        5.79        9.99      3.62 o 
  -4  13  11        1.42        4.03      3.57 o 
  -3  13  11        8.79        7.03      3.61 o 
  -2  13  11       36.45       35.12      3.72 o 
  -1  13  11       13.42       19.19      4.62 o 
   0  13  11       97.67       97.85      4.80 o 
   1  13  11       13.42       15.56      3.94 o 
   2  13  11       36.46       37.46      4.09 o 
   3  13  11        8.77        6.71      3.28 o 
   4  13  11        1.40        4.06      3.29 o 
   5  13  11        5.78       10.37      3.02 o 
   6  13  11        5.93        6.01      3.45 o 
   7  13  11        1.84        4.10      3.95 o 
   8  13  11       35.50       38.96      4.68 o 
  -7  14  11        0.46        4.93      4.42 o 
  -6  14  11        4.41        4.23      4.42 o 
  -5  14  11       17.23       21.38      3.86 o 
  -4  14  11       14.09       19.19      3.98 o 
  -3  14  11        0.37        1.42      3.52 o 
  -2  14  11       14.22       17.40      3.86 o 
  -1  14  11       35.64       39.94      3.91 o 
   0  14  11        0.52        6.55      3.89 o 
   1  14  11       35.66       42.54      4.19 o 
   2  14  11       14.24       20.00      4.09 o 
   3  14  11        0.36       -0.70      3.78 o 
   4  14  11       14.07       13.12      3.92 o 
   5  14  11       17.20       18.91      3.72 o 
   6  14  11        4.41        6.80      3.54 o 
   7  14  11        0.46        0.74      4.39 o 
  -6  15  11        1.24        3.37      4.55 o 
  -5  15  11        8.20       13.67      4.16 o 
  -4  15  11       12.20       12.78      3.95 o 
  -3  15  11        1.02        8.91      3.94 o 
  -2  15  11       16.26       17.55      4.02 o 
  -1  15  11       15.55       20.32      3.88 o 
   0  15  11       72.96       74.96      4.89 o 
   1  15  11       15.56       17.56      4.35 o 
   2  15  11       16.24       21.09      4.18 o 
   3  15  11        1.02        7.24      4.08 o 
   4  15  11       12.22       13.64      3.62 o 
   5  15  11        8.21       13.40      4.37 o 
   6  15  11        1.25        9.66      5.33 o 
  -4  16  11        2.61        5.31      4.22 o 
  -3  16  11        2.59        9.63      4.13 o 
  -2  16  11        4.02        5.66      3.98 o 
  -1  16  11        7.89       11.71      3.99 o 
   0  16  11        1.23        8.56      3.96 o 
   1  16  11        7.89       10.49      4.23 o 
   2  16  11        4.01        7.71      4.31 o 
   3  16  11        2.60        2.89      4.45 o 
   4  16  11        2.62        2.99      3.73 o 
  -1  17  11        1.80        4.12      4.21 o 
   0  17  11        0.32        4.30      4.73 o 
   1  17  11        1.80        4.47      4.63 o 
   0   0  12        3.13        4.70      3.55 o 
   1   0  12      111.80      116.66      2.59 o 
   2   0  12      133.55      128.03      2.26 o 
   3   0  12      730.84      716.31      4.06 o 
   4   0  12      423.44      397.02      4.14 o 
   5   0  12       13.87       13.78      1.75 o 
   6   0  12      176.35      179.53      6.45 o 
   7   0  12       44.18       38.09      3.69 o 
   8   0  12       14.66       20.55      3.55 o 
   9   0  12        8.59        6.30      3.76 o 
  10   0  12       42.11       46.47      4.76 o 
  11   0  12        0.60        1.73      4.85 o 
  12   0  12        0.84        0.37      5.19 o 
  13   0  12        1.83        2.98      5.37 o 
 -13   1  12        2.21        4.41      5.34 o 
 -12   1  12        1.27        0.64      4.74 o 
 -11   1  12        7.10        7.54      4.75 o 
 -10   1  12        3.45        7.58      3.77 o 
  -9   1  12        0.79        3.74      3.86 o 
  -8   1  12       40.20       33.04      3.91 o 
  -7   1  12       44.29       49.82      3.89 o 
  -6   1  12       30.21       26.66      3.44 o 
  -5   1  12      298.92      286.95      6.93 o 
  -4   1  12       37.00       35.47      2.27 o 
  -3   1  12      216.62      198.61      2.77 o 
  -2   1  12      229.76      220.71      2.78 o 
  -1   1  12      122.12      123.62      3.35 o 
   0   1  12      332.30      327.51      3.23 o 
   1   1  12      122.11      126.42      2.66 o 
   2   1  12      229.94      214.72      2.21 o 
   3   1  12      216.62      196.12      3.21 o 
   4   1  12       37.01       34.14      2.23 o 
   5   1  12      299.02      288.82      6.98 o 
   6   1  12       30.27       25.73      3.20 o 
   7   1  12       44.26       48.43      3.66 o 
   8   1  12       40.21       35.47      3.77 o 
   9   1  12        0.80        0.58      4.94 o 
  10   1  12        3.43        4.90      4.36 o 
  11   1  12        7.09        7.86      4.91 o 
  12   1  12        1.26        2.67      5.25 o 
  13   1  12        2.20        9.09      7.10 o 
 -12   2  12        1.73        6.23      5.12 o 
 -11   2  12        3.51        8.05      4.07 o 
 -10   2  12       73.81       74.95      4.53 o 
  -9   2  12       40.78       46.58      4.72 o 
  -8   2  12       65.35       73.30      4.34 o 
  -7   2  12       46.84       41.87      3.81 o 
  -6   2  12       39.19       34.44      3.51 o 
  -5   2  12       63.55       66.19      2.63 o 
  -4   2  12      275.08      252.96      3.12 o 
  -3   2  12      123.19      123.31      2.86 o 
  -2   2  12      186.82      187.60      4.38 o 
  -1   2  12        4.83        6.06      1.30 o 
   0   2  12      248.29      205.35      2.88 o 
   1   2  12        4.80        4.99      1.98 o 
   2   2  12      186.88      185.74      2.68 o 
   3   2  12      123.30      122.21      2.72 o 
   4   2  12      274.74      251.83      3.43 o 
   5   2  12       63.53       63.98      2.20 o 
   6   2  12       39.10       34.12      3.14 o 
   7   2  12       46.84       47.00      3.51 o 
   8   2  12       65.40       62.56      5.85 o 
   9   2  12       40.82       50.42      5.68 o 
  10   2  12       73.78       70.70      5.93 o 
  11   2  12        3.50        5.55      4.61 o 
  12   2  12        1.72        2.09      5.13 o 
 -12   3  12        5.04       12.04      6.19 o 
 -11   3  12        2.61        5.74      4.77 o 
 -10   3  12        8.09       13.18      4.41 o 
  -9   3  12        5.14       10.67      4.08 o 
  -8   3  12        5.58        7.78      4.09 o 
  -7   3  12       33.90       31.77      3.92 o 
  -6   3  12       22.81       25.37      5.16 o 
  -5   3  12       66.85       60.43      4.62 o 
  -4   3  12       43.33       49.43      2.45 o 
  -3   3  12        6.47        7.21      2.20 o 
  -2   3  12       32.75       35.20      2.32 o 
  -1   3  12       11.83       13.00      1.63 o 
   0   3  12        3.16        5.64      1.51 o 
   1   3  12       11.81       13.69      2.04 o 
   2   3  12       32.79       34.19      1.85 o 
   3   3  12        6.48        8.62      1.84 o 
   4   3  12       43.35       46.61      2.19 o 
   5   3  12       66.91       67.67      2.26 o 
   6   3  12       22.83       15.26      4.20 o 
   7   3  12       33.91       33.66      4.99 o 
   8   3  12        5.59        9.72      6.14 o 
   9   3  12        5.14        3.69      4.72 o 
  10   3  12        8.10        5.88      4.71 o 
  11   3  12        2.61        5.91      4.60 o 
  12   3  12        5.04        9.37      5.06 o 
 -12   4  12        2.58        6.65      4.99 o 
 -11   4  12       15.92       16.85      4.95 o 
 -10   4  12       10.15        7.22      4.54 o 
  -9   4  12        0.60        4.93      3.56 o 
  -8   4  12       34.97       41.82      5.07 o 
  -7   4  12       16.21       22.80      4.85 o 
  -6   4  12       44.16       41.04      4.76 o 
  -5   4  12       16.84       20.27      3.14 o 
  -4   4  12      121.71      113.00      3.42 o 
  -3   4  12       26.56       28.77      2.42 o 
  -2   4  12       90.97       86.79      2.74 o 
  -1   4  12        3.99        3.72      1.48 o 
   0   4  12      215.90      181.85      3.84 o 
   1   4  12        3.99        4.88      1.06 o 
   2   4  12       90.94       85.74      1.72 o 
   3   4  12       26.51       26.31      1.51 o 
   4   4  12      121.97      111.04      3.44 o 
   5   4  12       16.84       19.13      2.51 o 
   6   4  12       44.22       38.82      4.89 o 
   7   4  12       16.17       15.25      4.45 o 
   8   4  12       34.99       30.84      4.85 o 
   9   4  12        0.60        5.45      3.64 o 
  10   4  12       10.16        6.36      4.71 o 
  11   4  12       15.87       20.17      5.03 o 
  12   4  12        2.57        2.21      5.00 o 
 -12   5  12        3.09        4.53      4.94 o 
 -11   5  12        2.29       10.61      4.95 o 
 -10   5  12        9.27        7.03      4.58 o 
  -9   5  12        1.73        4.31      3.40 o 
  -8   5  12       32.76       29.22      3.88 o 
  -7   5  12        6.68        3.04      4.86 o 
  -6   5  12       40.42       34.45      4.88 o 
  -5   5  12       44.82       44.30      3.61 o 
  -4   5  12       11.88       10.60      2.49 o 
  -3   5  12      120.77      121.99      3.25 o 
  -2   5  12      181.27      171.05      3.38 o 
  -1   5  12       11.91       11.90      2.32 o 
   0   5  12       36.73       35.47      1.90 o 
   1   5  12       11.90       11.58      1.48 o 
   2   5  12      181.15      172.71      3.79 o 
   3   5  12      120.68      118.52      3.29 o 
   4   5  12       11.88       12.41      3.15 o 
   5   5  12       44.80       45.92      2.90 o 
   6   5  12       40.39       31.36      4.73 o 
   7   5  12        6.67        2.90      4.86 o 
   8   5  12       32.79       22.34      3.78 o 
   9   5  12        1.73        4.77      4.45 o 
  10   5  12        9.29       10.16      4.78 o 
  11   5  12        2.29        9.50      5.10 o 
  12   5  12        3.09        7.04      5.30 o 
 -12   6  12        4.49       11.14      5.31 o 
 -11   6  12        3.39        2.76      4.61 o 
 -10   6  12        3.47        3.58      4.55 o 
  -9   6  12       33.92       36.81      4.58 o 
  -8   6  12       11.28       11.89      3.73 o 
  -7   6  12       45.12       43.13      4.05 o 
  -6   6  12       44.41       39.77      5.28 o 
  -5   6  12        9.65        9.63      3.48 o 
  -4   6  12       84.72       79.47      4.08 o 
  -3   6  12      121.42      114.75      3.44 o 
  -2   6  12        6.29        7.64      2.49 o 
  -1   6  12       33.70       28.56      2.33 o 
   0   6  12       23.35       26.52      2.27 o 
   1   6  12       33.74       29.10      2.46 o 
   2   6  12        6.32        4.71      2.39 o 
   3   6  12      121.70      119.30      3.91 o 
   4   6  12       84.90       73.80      3.53 o 
   5   6  12        9.64        8.63      2.70 o 
   6   6  12       44.46       32.63      4.85 o 
   7   6  12       45.22       46.92      4.08 o 
   8   6  12       11.32       12.81      3.83 o 
   9   6  12       33.92       26.63      4.70 o 
  10   6  12        3.50        5.77      4.70 o 
  11   6  12        3.39        9.46      4.84 o 
  12   6  12        4.48        7.05      5.16 o 
 -11   7  12        0.37        4.21      5.04 o 
 -10   7  12        2.65        7.13      4.67 o 
  -9   7  12       15.46       19.45      4.55 o 
  -8   7  12       25.16       23.53      4.20 o 
  -7   7  12       60.79       58.17      4.46 o 
  -6   7  12        5.78        5.95      3.61 o 
  -5   7  12       91.54       91.25      3.88 o 
  -4   7  12       12.57       14.25      3.73 o 
  -3   7  12      178.51      157.86      3.68 o 
  -2   7  12       23.25       14.06      2.51 o 
  -1   7  12       86.19       73.62      2.79 o 
   0   7  12      157.93      141.55      3.09 o 
   1   7  12       86.21       73.32      4.19 o 
   2   7  12       23.31       14.76      2.81 o 
   3   7  12      178.63      160.40      3.94 o 
   4   7  12       12.57       15.06      2.83 o 
   5   7  12       91.60       92.88      3.82 o 
   6   7  12        5.74        8.44      3.42 o 
   7   7  12       60.80       61.96      4.40 o 
   8   7  12       25.13       22.31      4.19 o 
   9   7  12       15.47       12.24      4.51 o 
  10   7  12        2.65        5.99      4.86 o 
  11   7  12        0.38        8.66      5.06 o 
 -11   8  12       12.69       14.37      5.32 o 
 -10   8  12        1.14        7.23      4.71 o 
  -9   8  12        4.51        5.03      4.29 o 
  -8   8  12        2.12        2.26      3.32 o 
  -7   8  12       26.09       27.78      4.22 o 
  -6   8  12       12.98       11.06      3.93 o 
  -5   8  12       15.09       15.41      2.90 o 
  -4   8  12       27.06       27.91      3.06 o 
  -3   8  12        5.83        5.27      2.53 o 
  -2   8  12       60.75       51.44      2.65 o 
  -1   8  12       21.66       24.18      2.64 o 
   0   8  12       35.74       32.13      2.41 o 
   1   8  12       21.62       17.62      2.36 o 
   2   8  12       60.76       57.81      3.24 o 
   3   8  12        5.89        5.16      2.52 o 
   4   8  12       27.06       28.52      2.70 o 
   5   8  12       15.10       12.36      2.80 o 
   6   8  12       12.99       16.42      3.97 o 
   7   8  12       26.10       28.95      4.17 o 
   8   8  12        2.13        4.31      3.55 o 
   9   8  12        4.52        6.14      4.49 o 
  10   8  12        1.14        5.37      4.76 o 
  11   8  12       12.69       17.08      5.50 o 
 -10   9  12        0.29        4.32      4.58 o 
  -9   9  12        1.08        0.31      4.44 o 
  -8   9  12        1.49        5.39      3.53 o 
  -7   9  12        5.15        6.60      4.07 o 
  -6   9  12       10.33       11.93      3.56 o 
  -5   9  12       17.61       16.11      3.09 o 
  -4   9  12       21.38       24.08      3.07 o 
  -3   9  12        8.76       11.54      2.69 o 
  -2   9  12       18.14       22.34      2.54 o 
  -1   9  12        1.09        4.93      2.27 o 
   0   9  12        1.86        3.80      2.10 o 
   1   9  12        1.09        2.07      2.12 o 
   2   9  12       18.22       21.39      2.54 o 
   3   9  12        8.72        9.02      2.70 o 
   4   9  12       21.40       23.42      2.73 o 
   5   9  12       17.66       19.22      2.74 o 
   6   9  12       10.31       13.07      3.53 o 
   7   9  12        5.15        5.90      4.12 o 
   8   9  12        1.49        3.79      3.65 o 
   9   9  12        1.08        5.18      4.45 o 
  10   9  12        0.29        7.10      4.77 o 
 -10  10  12        1.88        9.56      7.09 o 
  -9  10  12        0.44        6.43      5.93 o 
  -8  10  12        0.94        5.01      4.26 o 
  -7  10  12       34.08       39.92      3.91 o 
  -6  10  12       22.45       23.29      3.41 o 
  -5  10  12       16.16       14.42      3.21 o 
  -4  10  12       15.14       14.95      2.93 o 
  -3  10  12       31.34       27.38      2.87 o 
  -2  10  12       35.34       34.72      3.08 o 
  -1  10  12       31.15       34.39      2.66 o 
   0  10  12       29.01       25.05      2.57 o 
   1  10  12       31.06       31.16      2.68 o 
   2  10  12       35.32       31.87      2.77 o 
   3  10  12       31.28       26.85      2.76 o 
   4  10  12       15.14       13.49      2.84 o 
   5  10  12       16.16       15.15      2.87 o 
   6  10  12       22.44       21.07      3.06 o 
   7  10  12       34.06       41.29      3.56 o 
   8  10  12        0.94        2.51      3.83 o 
   9  10  12        0.44        6.60      4.67 o 
  10  10  12        1.88        6.13      5.25 o 
  -9  11  12        2.30        3.27      6.84 o 
  -8  11  12        1.00        6.12      4.80 o 
  -7  11  12        8.30       10.78      4.00 o 
  -6  11  12       15.57       15.75      3.46 o 
  -5  11  12       10.57       10.20      3.54 o 
  -4  11  12        2.91        4.77      2.92 o 
  -3  11  12        6.68       10.25      2.76 o 
  -2  11  12       22.87       22.59      3.03 o 
  -1  11  12        2.29        1.22      2.74 o 
   0  11  12       16.78       14.88      2.58 o 
   1  11  12        2.28        3.33      2.57 o 
   2  11  12       22.82       22.82      2.74 o 
   3  11  12        6.66        7.30      2.66 o 
   4  11  12        2.90        5.45      2.59 o 
   5  11  12       10.55        9.86      3.48 o 
   6  11  12       15.55       17.44      3.12 o 
   7  11  12        8.29        9.42      3.02 o 
   8  11  12        1.00        2.43      3.71 o 
   9  11  12        2.30        5.85      5.17 o 
  -9  12  12        3.75       11.16      7.34 o 
  -8  12  12       12.15       10.18      5.13 o 
  -7  12  12       14.49       11.75      4.34 o 
  -6  12  12        3.73        3.94      3.65 o 
  -5  12  12        1.55        3.14      3.49 o 
  -4  12  12       15.84       18.38      3.57 o 
  -3  12  12        7.13        8.18      3.43 o 
  -2  12  12        3.50        7.05      3.36 o 
  -1  12  12       37.18       41.11      3.94 o 
   0  12  12        4.59        7.07      3.66 o 
   1  12  12       37.14       38.77      3.54 o 
   2  12  12        3.52        5.56      3.22 o 
   3  12  12        7.18        7.62      3.31 o 
   4  12  12       15.78       18.50      3.30 o 
   5  12  12        1.54        1.82      3.92 o 
   6  12  12        3.72        2.84      3.56 o 
   7  12  12       14.47       15.59      3.96 o 
   8  12  12       12.15        8.94      3.80 o 
   9  12  12        3.74        6.71      6.57 o 
  -8  13  12       12.66       15.56      5.68 o 
  -7  13  12        7.83        5.97      4.35 o 
  -6  13  12       18.07       23.96      4.52 o 
  -5  13  12        2.05        5.12      4.31 o 
  -4  13  12       15.49       17.76      3.73 o 
  -3  13  12        3.38        6.93      3.60 o 
  -2  13  12       46.27       46.32      3.90 o 
  -1  13  12        5.05       10.89      3.97 o 
   0  13  12        0.40        2.42      3.86 o 
   1  13  12        5.05        6.67      3.93 o 
   2  13  12       46.25       53.98      3.86 o 
   3  13  12        3.38        8.75      3.31 o 
   4  13  12       15.49       13.03      3.47 o 
   5  13  12        2.04        4.24      4.31 o 
   6  13  12       18.05       18.52      4.36 o 
   7  13  12        7.84        7.71      4.33 o 
   8  13  12       12.65       15.35      7.33 o 
  -7  14  12        3.48        4.47      4.64 o 
  -6  14  12        4.82        4.39      4.40 o 
  -5  14  12        6.23        6.27      4.04 o 
  -4  14  12        0.89        2.86      4.04 o 
  -3  14  12        2.71        7.37      3.77 o 
  -2  14  12        0.45        6.60      3.85 o 
  -1  14  12        0.87        5.06      3.60 o 
   0  14  12       10.99       11.33      4.12 o 
   1  14  12        0.86        3.64      3.90 o 
   2  14  12        0.46        4.18      4.12 o 
   3  14  12        2.72        4.84      3.98 o 
   4  14  12        0.89       -0.77      3.96 o 
   5  14  12        6.22        7.56      3.69 o 
   6  14  12        4.84        6.45      4.48 o 
   7  14  12        3.47        7.25      4.63 o 
  -5  15  12       17.42       17.51      4.27 o 
  -4  15  12        5.73        6.57      3.95 o 
  -3  15  12       12.15       17.46      4.21 o 
  -2  15  12        6.88       11.43      3.95 o 
  -1  15  12        3.64        9.33      3.82 o 
   0  15  12        0.56        4.47      4.20 o 
   1  15  12        3.67        3.86      4.27 o 
   2  15  12        6.90        7.06      4.27 o 
   3  15  12       12.15       16.79      4.21 o 
   4  15  12        5.73       10.93      4.95 o 
   5  15  12       17.44       19.93      4.54 o 
  -3  16  12        4.15        6.78      4.09 o 
  -2  16  12        3.05        8.16      3.99 o 
  -1  16  12        2.48        8.67      4.03 o 
   0  16  12       10.64       14.57      4.28 o 
   1  16  12        2.49        3.86      4.42 o 
   2  16  12        3.06        4.34      4.55 o 
   3  16  12        4.16        6.99      4.50 o 
   1   0  13        4.31        6.53      1.96 o 
   2   0  13       24.00       26.43      1.80 o 
   3   0  13      414.12      386.79      5.00 o 
   4   0  13       15.03       14.23      2.19 o 
   5   0  13       14.13       15.51      1.89 o 
   6   0  13       13.08       12.87      3.10 o 
   7   0  13       15.38       16.10      3.65 o 
   8   0  13       41.33       43.11      4.09 o 
   9   0  13        1.09        4.67      3.96 o 
  10   0  13        0.47        0.65      4.57 o 
  11   0  13        3.67        3.58      4.61 o 
  12   0  13        5.24        5.66      5.27 o 
 -12   1  13        0.53        0.68      5.11 o 
 -11   1  13        3.62        1.37      4.80 o 
 -10   1  13       59.57       61.16      4.45 o 
  -9   1  13       11.99       19.11      4.17 o 
  -8   1  13       53.85       55.19      4.27 o 
  -7   1  13       18.42       22.42      3.71 o 
  -6   1  13       16.14       11.97      3.25 o 
  -5   1  13       68.80       68.85      2.42 o 
  -4   1  13      167.16      156.99      3.25 o 
  -3   1  13        4.77        5.09      1.69 o 
  -2   1  13      278.43      258.49      3.04 o 
  -1   1  13      131.91      127.13      2.86 o 
   0   1  13       79.91       89.47      2.26 o 
   1   1  13      131.94      129.75      3.30 o 
   2   1  13      278.49      256.27      2.47 o 
   3   1  13        4.77        3.83      2.04 o 
   4   1  13      166.83      152.40      3.08 o 
   5   1  13       68.86       68.51      2.34 o 
   6   1  13       16.05       17.14      3.24 o 
   7   1  13       18.43       23.97      3.61 o 
   8   1  13       53.89       53.24      4.05 o 
   9   1  13       11.98       17.50      5.46 o 
  10   1  13       59.57       59.37      5.58 o 
  11   1  13        3.62        1.72      4.97 o 
  12   1  13        0.52        1.29      5.14 o 
 -12   2  13        2.99        3.78      6.08 o 
 -11   2  13        3.76        9.82      4.20 o 
 -10   2  13        0.96        6.28      3.85 o 
  -9   2  13       37.24       40.21      4.67 o 
  -8   2  13        8.78        8.60      4.03 o 
  -7   2  13        9.16        4.74      3.62 o 
  -6   2  13        3.26        7.13      3.39 o 
  -5   2  13       85.16       83.06      2.71 o 
  -4   2  13      111.93      103.37      2.65 o 
  -3   2  13       34.07       34.93      2.33 o 
  -2   2  13      346.57      321.72      3.89 o 
  -1   2  13       11.04        9.58      1.26 o 
   0   2  13      429.31      396.73      3.79 o 
   1   2  13       11.02       11.52      2.08 o 
   2   2  13      346.77      324.76      3.38 o 
   3   2  13       34.06       32.59      2.22 o 
   4   2  13      111.97      107.22      2.73 o 
   5   2  13       85.15       78.47      2.43 o 
   6   2  13        3.26        5.17      2.88 o 
   7   2  13        9.17        9.62      3.23 o 
   8   2  13        8.80        5.91      4.67 o 
   9   2  13       37.22       45.71      8.34 o 
  10   2  13        0.96        0.86      4.59 o 
  11   2  13        3.77        2.84      5.06 o 
  12   2  13        2.99        8.35      5.52 o 
 -12   3  13        1.14        0.52      6.39 o 
 -11   3  13        6.18        9.45      4.78 o 
 -10   3  13       17.17       17.16      4.67 o 
  -9   3  13        5.18        8.83      5.25 o 
  -8   3  13       15.85       11.72      4.72 o 
  -7   3  13       25.76       28.96      4.85 o 
  -6   3  13       23.54       22.70      4.38 o 
  -5   3  13        1.11        3.20      2.38 o 
  -4   3  13       85.79       84.44      2.79 o 
  -3   3  13      135.99      126.43      3.10 o 
  -2   3  13       94.99       87.54      2.02 o 
  -1   3  13      159.88      122.70      2.26 o 
   0   3  13       12.97       13.01      2.00 o 
   1   3  13      159.76      126.08      2.85 o 
   2   3  13       95.01       92.26      2.45 o 
   3   3  13      135.83      132.01      2.87 o 
   4   3  13       85.73       84.36      2.51 o 
   5   3  13        1.11        2.13      1.81 o 
   6   3  13       23.62       21.71      2.91 o 
   7   3  13       25.81       26.05      4.60 o 
   8   3  13       15.82       16.42      6.24 o 
   9   3  13        5.19        5.29      5.70 o 
  10   3  13       17.17       16.33      4.58 o 
  11   3  13        6.16       10.93      4.97 o 
  12   3  13        1.15       -1.61      5.03 o 
 -12   4  13        0.38        4.67      5.28 o 
 -11   4  13        7.76       11.76      4.94 o 
 -10   4  13        8.57       13.37      4.68 o 
  -9   4  13       15.10       19.30      5.22 o 
  -8   4  13        6.39        3.33      5.21 o 
  -7   4  13       51.50       52.62      5.38 o 
  -6   4  13       28.38       28.47      4.98 o 
  -5   4  13       70.59       64.29      3.66 o 
  -4   4  13       94.53       92.07      2.97 o 
  -3   4  13      185.32      186.41      3.68 o 
  -2   4  13      101.50       84.55      2.83 o 
  -1   4  13       12.69       10.21      2.28 o 
   0   4  13      306.06      266.87      3.60 o 
   1   4  13       12.71        9.64      1.45 o 
   2   4  13      101.33       84.25      1.94 o 
   3   4  13      185.40      178.81      2.45 o 
   4   4  13       94.56       91.81      3.42 o 
   5   4  13       70.57       67.07      3.07 o 
   6   4  13       28.34       26.84      4.71 o 
   7   4  13       51.48       50.36      5.51 o 
   8   4  13        6.38        6.24      4.99 o 
   9   4  13       15.09       25.89      5.96 o 
  10   4  13        8.59        8.82      4.58 o 
  11   4  13        7.76       12.34      5.24 o 
  12   4  13        0.38        3.30      5.24 o 
 -12   5  13        1.61        3.27      5.13 o 
 -11   5  13        6.10       10.84      4.85 o 
 -10   5  13       16.65       16.64      4.74 o 
  -9   5  13       11.81       12.74      5.47 o 
  -8   5  13       15.44       15.10      3.91 o 
  -7   5  13       28.43       25.34      5.06 o 
  -6   5  13       12.26       12.88      4.39 o 
  -5   5  13       23.94       18.36      3.28 o 
  -4   5  13      122.21      119.43      3.43 o 
  -3   5  13      126.41      120.32      3.42 o 
  -2   5  13       94.16       79.25      2.94 o 
  -1   5  13       29.05       26.45      2.43 o 
   0   5  13       13.98       13.28      2.40 o 
   1   5  13       29.00       26.71      2.77 o 
   2   5  13       94.17       79.58      2.82 o 
   3   5  13      126.47      119.79      3.40 o 
   4   5  13      122.49      113.08      3.70 o 
   5   5  13       23.91       21.72      2.82 o 
   6   5  13       12.30       11.83      4.53 o 
   7   5  13       28.46       26.30      5.37 o 
   8   5  13       15.39       14.04      5.47 o 
   9   5  13       11.81        9.55      5.69 o 
  10   5  13       16.67       19.75      4.80 o 
  11   5  13        6.10        9.58      4.96 o 
  12   5  13        1.61        8.47      5.45 o 
 -11   6  13        1.94        8.83      5.18 o 
 -10   6  13        1.99       -2.21      4.81 o 
  -9   6  13        2.72        7.76      4.69 o 
  -8   6  13        0.68        4.06      4.00 o 
  -7   6  13       30.23       29.77      4.14 o 
  -6   6  13       14.91       17.55      4.59 o 
  -5   6  13       78.97       77.20      5.66 o 
  -4   6  13       26.89       18.62      2.65 o 
  -3   6  13       19.00       23.13      2.61 o 
  -2   6  13        3.16        2.00      2.54 o 
  -1   6  13       32.58       35.27      2.57 o 
   0   6  13        4.28        5.23      2.38 o 
   1   6  13       32.55       32.72      2.90 o 
   2   6  13        3.14        6.80      2.69 o 
   3   6  13       18.96       19.04      2.79 o 
   4   6  13       26.91       24.18      2.78 o 
   5   6  13       78.96       72.74      5.19 o 
   6   6  13       14.88       13.62      5.02 o 
   7   6  13       30.24       29.24      5.49 o 
   8   6  13        0.68        1.24      3.98 o 
   9   6  13        2.73        6.49      4.62 o 
  10   6  13        2.00        8.39      4.95 o 
  11   6  13        1.94        6.59      5.06 o 
 -11   7  13       10.86       14.64      5.16 o 
 -10   7  13        0.72        1.81      4.66 o 
  -9   7  13       10.62       18.83      4.67 o 
  -8   7  13        4.96       11.57      4.49 o 
  -7   7  13       68.78       65.70      4.62 o 
  -6   7  13       28.32       28.76      4.21 o 
  -5   7  13       22.54       22.71      3.86 o 
  -4   7  13       14.95       10.07      3.67 o 
  -3   7  13       37.36       35.57      2.85 o 
  -2   7  13       11.24        8.74      2.71 o 
  -1   7  13       17.72       17.12      2.39 o 
   0   7  13       19.61       20.46      2.38 o 
   1   7  13       17.81       14.79      2.36 o 
   2   7  13       11.29        8.11      2.79 o 
   3   7  13       37.42       37.73      3.48 o 
   4   7  13       14.91       13.24      2.76 o 
   5   7  13       22.56       25.73      4.89 o 
   6   7  13       28.31       23.14      3.90 o 
   7   7  13       68.74       64.30      4.52 o 
   8   7  13        4.98        9.99      4.19 o 
   9   7  13       10.63        8.64      4.38 o 
  10   7  13        0.72        6.21      4.62 o 
  11   7  13       10.90       20.49      5.39 o 
 -10   8  13        2.08        3.19      4.98 o 
  -9   8  13        0.80        4.39      4.72 o 
  -8   8  13        7.47       10.54      4.22 o 
  -7   8  13       18.13       19.32      4.47 o 
  -6   8  13       12.43       17.82      3.93 o 
  -5   8  13       43.66       41.27      3.75 o 
  -4   8  13        1.30        3.44      3.26 o 
  -3   8  13        5.82        8.31      2.29 o 
  -2   8  13       11.60       10.71      2.75 o 
  -1   8  13        1.18        1.17      2.45 o 
   0   8  13        9.35        7.15      2.34 o 
   1   8  13        1.18        3.31      2.33 o 
   2   8  13       11.64        9.39      2.64 o 
   3   8  13        5.81        6.07      2.95 o 
   4   8  13        1.30        2.63      2.66 o 
   5   8  13       43.73       41.86      3.61 o 
   6   8  13       12.42       12.73      3.91 o 
   7   8  13       18.13       19.93      4.05 o 
   8   8  13        7.50        7.73      4.26 o 
   9   8  13        0.80        4.09      4.59 o 
  10   8  13        2.08       -0.27      4.86 o 
 -10   9  13        7.60        7.99      5.18 o 
  -9   9  13        1.09        3.52      4.50 o 
  -8   9  13        1.02        1.66      3.51 o 
  -7   9  13       33.31       38.30      4.81 o 
  -6   9  13        6.58        9.03      3.61 o 
  -5   9  13       11.66       11.74      3.71 o 
  -4   9  13       24.70       29.25      2.95 o 
  -3   9  13       61.26       64.22      3.24 o 
  -2   9  13       39.81       37.99      2.77 o 
  -1   9  13       22.73       28.25      2.68 o 
   0   9  13        0.17        2.34      2.32 o 
   1   9  13       22.79       24.11      2.45 o 
   2   9  13       39.76       37.89      2.81 o 
   3   9  13       61.13       61.07      3.18 o 
   4   9  13       24.63       26.34      2.96 o 
   5   9  13       11.66       11.58      3.61 o 
   6   9  13        6.56        6.52      3.96 o 
   7   9  13       33.30       32.55      4.53 o 
   8   9  13        1.01        3.04      3.60 o 
   9   9  13        1.09        4.62      4.94 o 
  10   9  13        7.60       11.53      5.23 o 
  -9  10  13        5.76        5.91      6.36 o 
  -8  10  13        0.53        3.26      5.19 o 
  -7  10  13        3.41        6.90      4.60 o 
  -6  10  13        3.08        4.67      3.65 o 
  -5  10  13       36.64       33.56      3.61 o 
  -4  10  13       12.96       13.62      3.04 o 
  -3  10  13       21.45       27.76      3.04 o 
  -2  10  13        4.68        5.37      2.94 o 
  -1  10  13       14.83       15.31      2.64 o 
   0  10  13        3.16        5.35      2.69 o 
   1  10  13       14.84       15.30      2.80 o 
   2  10  13        4.67        6.73      2.62 o 
   3  10  13       21.41       26.17      2.79 o 
   4  10  13       12.93       14.15      3.02 o 
   5  10  13       36.57       33.45      3.96 o 
   6  10  13        3.09        5.37      3.31 o 
   7  10  13        3.40        7.99      4.49 o 
   8  10  13        0.53        4.24      3.94 o 
   9  10  13        5.77        5.77      4.98 o 
  -9  11  13       10.51       20.64      7.35 o 
  -8  11  13        0.30        7.40      4.99 o 
  -7  11  13       14.30       20.75      4.71 o 
  -6  11  13       11.84       14.64      3.64 o 
  -5  11  13        2.80        5.32      3.16 o 
  -4  11  13        5.34        7.91      3.04 o 
  -3  11  13       12.42       20.29      3.01 o 
  -2  11  13        6.48        7.46      2.86 o 
  -1  11  13       12.37       12.59      3.01 o 
   0  11  13       13.10       13.82      2.71 o 
   1  11  13       12.38       12.97      2.83 o 
   2  11  13        6.49        5.19      2.85 o 
   3  11  13       12.44       14.73      2.88 o 
   4  11  13        5.32        9.42      2.95 o 
   5  11  13        2.78        6.39      3.69 o 
   6  11  13       11.82       16.96      3.91 o 
   7  11  13       14.30       14.32      3.61 o 
   8  11  13        0.31        3.72      4.13 o 
   9  11  13       10.50       12.11      5.09 o 
  -8  12  13        8.37       10.72      5.22 o 
  -7  12  13        1.19       -0.52      5.08 o 
  -6  12  13       13.00       14.39      4.01 o 
  -5  12  13        0.18        3.69      3.53 o 
  -4  12  13        1.82        3.00      3.62 o 
  -3  12  13       18.15       18.65      3.56 o 
  -2  12  13        6.11        7.51      3.46 o 
  -1  12  13       10.29       11.94      3.84 o 
   0  12  13        9.68        9.45      3.93 o 
   1  12  13       10.27       12.59      3.41 o 
   2  12  13        6.08        4.49      3.35 o 
   3  12  13       18.16       17.94      3.47 o 
   4  12  13        1.82        4.96      3.31 o 
   5  12  13        0.18        3.72      4.00 o 
   6  12  13       13.00       14.23      3.67 o 
   7  12  13        1.20        4.80      3.55 o 
   8  12  13        8.34       12.55      5.23 o 
  -7  13  13        3.40        7.05      4.56 o 
  -6  13  13        1.34        3.59      4.56 o 
  -5  13  13       10.42        8.61      3.91 o 
  -4  13  13       13.93       19.40      3.94 o 
  -3  13  13        6.30        9.07      3.70 o 
  -2  13  13        2.70        5.69      3.62 o 
  -1  13  13        3.57        5.21      3.95 o 
   0  13  13       21.89       23.79      4.15 o 
   1  13  13        3.56        4.73      3.93 o 
   2  13  13        2.70        3.85      3.40 o 
   3  13  13        6.33        9.79      3.56 o 
   4  13  13       13.91       19.10      4.39 o 
   5  13  13       10.41        9.97      4.41 o 
   6  13  13        1.34        4.89      4.33 o 
   7  13  13        3.40        6.95      4.16 o 
  -6  14  13        3.42        5.27      4.68 o 
  -5  14  13        5.08        7.50      4.20 o 
  -4  14  13        2.43        7.88      4.02 o 
  -3  14  13       16.36       18.22      3.91 o 
  -2  14  13        0.39        0.84      3.96 o 
  -1  14  13        7.12       12.64      3.86 o 
   0  14  13        0.50        1.99      4.09 o 
   1  14  13        7.12        9.45      4.13 o 
   2  14  13        0.38        3.19      4.27 o 
   3  14  13       16.35       14.95      4.34 o 
   4  14  13        2.44        5.08      4.62 o 
   5  14  13        5.08        6.49      3.72 o 
   6  14  13        3.42        6.84      4.81 o 
  -4  15  13        0.85        2.30      4.25 o 
  -3  15  13        2.53        7.63      4.24 o 
  -2  15  13        7.54       10.72      4.05 o 
  -1  15  13        8.86       22.68      4.14 o 
   0  15  13       10.06       11.31      4.39 o 
   1  15  13        8.87       14.02      4.47 o 
   2  15  13        7.54       11.68      4.44 o 
   3  15  13        2.53        6.56      4.28 o 
   4  15  13        0.85        3.18      6.40 o 
  -1  16  13        0.63        5.43      4.25 o 
   0  16  13        0.01       10.46      4.41 o 
   1  16  13        0.63        6.36      4.70 o 
   0   0  14      195.78      203.78      5.94 o 
   1   0  14       53.74       51.20      1.98 o 
   2   0  14        0.21        0.43      1.55 o 
   3   0  14       44.14       44.96      1.67 o 
   4   0  14       38.95       35.65      2.40 o 
   5   0  14        0.19       -0.73      3.03 o 
   6   0  14       17.72       20.86      3.50 o 
   7   0  14        0.47        3.32      3.56 o 
   8   0  14       32.15       32.29      3.92 o 
   9   0  14        0.33        1.32      4.21 o 
  10   0  14        5.42        1.44      4.91 o 
  11   0  14        0.07        6.75      4.77 o 
  12   0  14        0.19        0.09      8.43 o 
 -12   1  14        4.65        5.64      5.37 o 
 -11   1  14        2.21        2.41      5.10 o 
 -10   1  14       11.54       12.21      4.11 o 
  -9   1  14        9.35        8.28      4.22 o 
  -8   1  14       11.77       11.49      4.03 o 
  -7   1  14        7.18        9.65      3.68 o 
  -6   1  14        0.71        1.25      3.32 o 
  -5   1  14       28.82       28.49      3.39 o 
  -4   1  14        8.87       11.25      2.28 o 
  -3   1  14       10.17       11.00      1.80 o 
  -2   1  14       83.10       79.57      2.61 o 
  -1   1  14       68.98       67.83      2.63 o 
   0   1  14      422.90      380.88      3.60 o 
   1   1  14       69.01       69.98      2.56 o 
   2   1  14       83.19       77.31      1.80 o 
   3   1  14       10.17       11.83      2.07 o 
   4   1  14        8.87       12.38      2.20 o 
   5   1  14       28.83       30.35      3.18 o 
   6   1  14        0.71        0.38      3.14 o 
   7   1  14        7.18        8.02      3.52 o 
   8   1  14       11.77       15.52      4.72 o 
   9   1  14        9.36       13.23      5.93 o 
  10   1  14       11.52       11.69      4.98 o 
  11   1  14        2.21        1.75      4.81 o 
  12   1  14        4.65        5.52      5.41 o 
 -12   2  14        9.08       11.15      6.49 o 
 -11   2  14       10.49       10.92      5.02 o 
 -10   2  14       40.16       38.77      4.23 o 
  -9   2  14       17.23       22.61      4.42 o 
  -8   2  14       45.27       49.49      4.56 o 
  -7   2  14       16.50       20.45      3.89 o 
  -6   2  14        5.31        7.22      3.54 o 
  -5   2  14        2.31        1.43      3.16 o 
  -4   2  14       44.72       41.58      2.62 o 
  -3   2  14      122.42      110.75      2.98 o 
  -2   2  14      254.14      247.89      3.66 o 
  -1   2  14      225.08      196.90      4.26 o 
   0   2  14      241.51      239.29      4.05 o 
   1   2  14      225.15      195.83      3.28 o 
   2   2  14      254.25      243.52      3.16 o 
   3   2  14      122.34      115.51      2.76 o 
   4   2  14       44.57       37.33      2.34 o 
   5   2  14        2.31        5.28      2.79 o 
   6   2  14        5.30        8.23      3.06 o 
   7   2  14       16.51       20.66      3.56 o 
   8   2  14       45.26       42.52      5.76 o 
   9   2  14       17.21       14.08      5.43 o 
  10   2  14       40.11       40.64      5.32 o 
  11   2  14       10.49       14.85      5.16 o 
  12   2  14        9.08        5.85      5.20 o 
 -11   3  14        0.02        1.58      4.82 o 
 -10   3  14        6.11       10.77      4.61 o 
  -9   3  14        4.01        8.04      5.50 o 
  -8   3  14        2.19        1.44      5.12 o 
  -7   3  14        1.49        3.85      4.79 o 
  -6   3  14       14.09       13.89      4.67 o 
  -5   3  14       45.29       48.23      4.94 o 
  -4   3  14       38.49       45.07      2.57 o 
  -3   3  14      130.48      118.79      3.10 o 
  -2   3  14        1.72        3.77      2.26 o 
  -1   3  14       13.26       12.10      1.54 o 
   0   3  14        0.29        1.07      1.98 o 
   1   3  14       13.26       15.03      1.80 o 
   2   3  14        1.71        2.79      1.75 o 
   3   3  14      130.50      121.48      2.68 o 
   4   3  14       38.52       43.46      2.30 o 
   5   3  14       45.30       46.59      3.05 o 
   6   3  14       14.12       16.52      4.43 o 
   7   3  14        1.49        1.29      4.94 o 
   8   3  14        2.19        5.09      5.40 o 
   9   3  14        4.01        8.56      5.70 o 
  10   3  14        6.10       12.56      4.96 o 
  11   3  14        0.02        4.45      5.11 o 
 -11   4  14        2.34        2.49      4.86 o 
 -10   4  14       14.46       13.47      4.67 o 
  -9   4  14        4.65        3.70      5.56 o 
  -8   4  14       24.54       20.34      5.64 o 
  -7   4  14       19.32       17.55      5.11 o 
  -6   4  14       26.60       28.96      5.25 o 
  -5   4  14       31.97       40.06      4.07 o 
  -4   4  14      113.41      115.35      3.31 o 
  -3   4  14       13.53       16.32      2.38 o 
  -2   4  14       96.28       81.40      2.95 o 
  -1   4  14      123.01      114.84      2.48 o 
   0   4  14       29.92       24.56      2.06 o 
   1   4  14      122.84      117.22      2.23 o 
   2   4  14       96.29       79.70      1.91 o 
   3   4  14       13.51       12.49      2.59 o 
   4   4  14      113.34      110.04      3.80 o 
   5   4  14       31.97       32.16      4.51 o 
   6   4  14       26.61       23.85      4.84 o 
   7   4  14       19.32       19.43      5.29 o 
   8   4  14       24.50       25.94      5.80 o 
   9   4  14        4.65        7.63      5.67 o 
  10   4  14       14.48       15.86      4.89 o 
  11   4  14        2.33        7.74      5.10 o 
 -11   5  14        3.42        6.17      4.95 o 
 -10   5  14        5.54       10.31      4.93 o 
  -9   5  14       12.80       17.79      5.83 o 
  -8   5  14        6.10        5.47      5.66 o 
  -7   5  14        7.32        9.05      5.02 o 
  -6   5  14        1.83        3.08      4.67 o 
  -5   5  14       73.62       77.81      4.15 o 
  -4   5  14        3.72        2.39      2.52 o 
  -3   5  14       26.65       27.17      2.59 o 
  -2   5  14       44.37       43.94      2.77 o 
  -1   5  14        2.55        3.51      2.40 o 
   0   5  14      176.11      152.58      3.47 o 
   1   5  14        2.54        2.68      2.27 o 
   2   5  14       44.34       44.00      2.63 o 
   3   5  14       26.58       26.54      2.76 o 
   4   5  14        3.73        5.79      2.55 o 
   5   5  14       73.51       75.74      7.51 o 
   6   5  14        1.84        1.30      4.73 o 
   7   5  14        7.32        8.64      5.01 o 
   8   5  14        6.09        3.12      5.76 o 
   9   5  14       12.79       13.79      7.58 o 
  10   5  14        5.55       11.00      5.01 o 
  11   5  14        3.42        6.90      5.24 o 
 -11   6  14        1.11        1.40      5.22 o 
 -10   6  14        4.44        4.98      4.75 o 
  -9   6  14       14.75       22.32      7.28 o 
  -8   6  14        0.86        6.49      4.06 o 
  -7   6  14       21.92       22.24      7.99 o 
  -6   6  14        5.89        6.48      5.01 o 
  -5   6  14        4.06        8.67      3.60 o 
  -4   6  14        3.85        3.63      2.74 o 
  -3   6  14       19.64       22.74      2.68 o 
  -2   6  14       14.13       14.15      2.78 o 
  -1   6  14        7.32        6.84      2.57 o 
   0   6  14        0.95        1.88      2.49 o 
   1   6  14        7.33        5.91      2.53 o 
   2   6  14       14.09       12.73      2.50 o 
   3   6  14       19.63       22.94      2.86 o 
   4   6  14        3.84        3.65      2.70 o 
   5   6  14        4.04        5.66      4.24 o 
   6   6  14        5.90        6.25      5.02 o 
   7   6  14       21.91       24.07      5.45 o 
   8   6  14        0.86        3.96      4.08 o 
   9   6  14       14.75       17.65      9.39 o 
  10   6  14        4.45        0.94      4.91 o 
  11   6  14        1.13        4.29      5.11 o 
 -10   7  14        2.82        4.63      5.02 o 
  -9   7  14        5.14        6.71      4.64 o 
  -8   7  14        2.66        5.96      4.22 o 
  -7   7  14       14.56       14.73      4.17 o 
  -6   7  14       28.70       33.49      4.48 o 
  -5   7  14       53.93       52.95      4.45 o 
  -4   7  14        2.76        5.43      3.59 o 
  -3   7  14       14.23       15.37      2.74 o 
  -2   7  14       22.03       16.12      2.98 o 
  -1   7  14       22.12       19.03      2.72 o 
   0   7  14       24.42       15.05      2.67 o 
   1   7  14       22.16       20.19      2.70 o 
   2   7  14       22.05       17.51      3.34 o 
   3   7  14       14.27       15.49      2.91 o 
   4   7  14        2.77        6.34      2.78 o 
   5   7  14       53.98       57.31      4.44 o 
   6   7  14       28.69       25.57      4.16 o 
   7   7  14       14.57       13.87      4.15 o 
   8   7  14        2.67        1.92      4.26 o 
   9   7  14        5.14        8.99      4.64 o 
  10   7  14        2.81        4.04      4.94 o 
 -10   8  14        8.91       10.51      5.26 o 
  -9   8  14        0.78        2.62      4.88 o 
  -8   8  14        4.18        9.00      4.38 o 
  -7   8  14       20.49       25.52      4.73 o 
  -6   8  14        2.95        6.03      4.20 o 
  -5   8  14        0.28       -0.12      3.49 o 
  -4   8  14        9.99        8.55      3.00 o 
  -3   8  14       31.54       30.48      3.04 o 
  -2   8  14       26.88       32.76      4.17 o 
  -1   8  14        6.13        8.69      3.06 o 
   0   8  14        2.77        2.12      2.55 o 
   1   8  14        6.13        6.02      2.53 o 
   2   8  14       26.91       26.33      3.22 o 
   3   8  14       31.47       28.10      3.70 o 
   4   8  14        9.98        9.73      2.76 o 
   5   8  14        0.28        3.51      3.42 o 
   6   8  14        2.94        8.44      4.07 o 
   7   8  14       20.48       26.85      4.44 o 
   8   8  14        4.17        5.02      4.34 o 
   9   8  14        0.78        3.68      5.04 o 
  10   8  14        8.91       10.45      5.38 o 
  -9   9  14        4.62       11.52      5.12 o 
  -8   9  14        5.60        7.76      3.85 o 
  -7   9  14        4.46        9.17      4.60 o 
  -6   9  14       18.16       21.93      3.97 o 
  -5   9  14        2.52        3.12      3.64 o 
  -4   9  14       20.99       20.52      3.28 o 
  -3   9  14        4.64        5.84      2.84 o 
  -2   9  14        4.40        6.92      2.68 o 
  -1   9  14       15.92       17.37      2.71 o 
   0   9  14        2.77        4.37      2.42 o 
   1   9  14       15.90       15.21      2.51 o 
   2   9  14        4.42        6.16      2.63 o 
   3   9  14        4.63        5.69      2.64 o 
   4   9  14       20.99       21.05      3.31 o 
   5   9  14        2.52        5.75      3.62 o 
   6   9  14       18.19       20.63      3.92 o 
   7   9  14        4.45        8.01      4.51 o 
   8   9  14        5.61        9.02      4.59 o 
   9   9  14        4.64        8.15      5.15 o 
  -9  10  14        3.25        5.80      6.41 o 
  -8  10  14       11.58        5.23      5.03 o 
  -7  10  14        6.69        2.50      4.62 o 
  -6  10  14        3.38        7.13      4.03 o 
  -5  10  14       13.24       19.72      3.56 o 
  -4  10  14       41.56       47.41      3.41 o 
  -3  10  14       31.49       34.41      3.21 o 
  -2  10  14       25.62       28.54      3.26 o 
  -1  10  14       26.15       26.53      2.87 o 
   0  10  14       74.11       70.54      3.27 o 
   1  10  14       26.16       27.05      3.00 o 
   2  10  14       25.61       29.25      3.00 o 
   3  10  14       31.56       33.65      3.05 o 
   4  10  14       41.55       47.26      3.41 o 
   5  10  14       13.24       12.86      3.81 o 
   6  10  14        3.37        7.48      3.92 o 
   7  10  14        6.68        8.06      4.00 o 
   8  10  14       11.59       11.95      4.16 o 
   9  10  14        3.25        6.94      5.17 o 
  -8  11  14       11.98       15.14      5.23 o 
  -7  11  14       12.90       16.57      5.19 o 
  -6  11  14        0.72        2.84      4.10 o 
  -5  11  14        5.16        8.45      3.28 o 
  -4  11  14        3.90        4.77      3.10 o 
  -3  11  14        8.44       11.38      3.09 o 
  -2  11  14       17.80       21.04      3.21 o 
  -1  11  14       13.09       12.93      3.01 o 
   0  11  14        0.13        0.33      3.40 o 
   1  11  14       13.08       12.11      2.99 o 
   2  11  14       17.80       19.19      3.11 o 
   3  11  14        8.42       13.06      2.97 o 
   4  11  14        3.89        4.61      3.27 o 
   5  11  14        5.15        8.11      3.38 o 
   6  11  14        0.72       -0.03      3.93 o 
   7  11  14       12.89       10.70      4.04 o 
   8  11  14       11.97       11.99      4.26 o 
  -7  12  14        1.60        3.59      5.16 o 
  -6  12  14        2.29        6.23      4.50 o 
  -5  12  14       16.51       25.18      4.91 o 
  -4  12  14        1.26        5.12      3.88 o 
  -3  12  14        1.27        3.46      3.57 o 
  -2  12  14        0.15        3.29      3.51 o 
  -1  12  14        3.69        6.99      4.00 o 
   0  12  14        1.07        1.32      3.86 o 
   1  12  14        3.68        5.86      3.52 o 
   2  12  14        0.15        4.40      3.41 o 
   3  12  14        1.28        3.13      3.31 o 
   4  12  14        1.27        5.44      4.12 o 
   5  12  14       16.49       18.40      4.51 o 
   6  12  14        2.28        5.24      4.30 o 
   7  12  14        1.59        5.27      6.55 o 
  -6  13  14        4.19        5.51      4.67 o 
  -5  13  14        1.20        4.80      4.04 o 
  -4  13  14        1.01        4.01      4.07 o 
  -3  13  14        0.84        2.60      3.79 o 
  -2  13  14        9.20       13.90      3.92 o 
  -1  13  14        0.66        2.36      4.06 o 
   0  13  14        1.98        6.98      3.92 o 
   1  13  14        0.67        3.88      3.91 o 
   2  13  14        9.21       12.60      3.81 o 
   3  13  14        0.84        4.27      3.56 o 
   4  13  14        1.01        9.72      4.27 o 
   5  13  14        1.21        2.72      4.48 o 
   6  13  14        4.18        1.43      4.65 o 
  -5  14  14        3.98        5.97      4.25 o 
  -4  14  14        2.09        3.83      4.13 o 
  -3  14  14        4.68        5.30      3.86 o 
  -2  14  14        0.86        4.08      4.03 o 
  -1  14  14        1.45        6.28      4.01 o 
   0  14  14        0.09       -1.14      4.32 o 
   1  14  14        1.46        3.27      4.47 o 
   2  14  14        0.86        5.29      4.17 o 
   3  14  14        4.68        9.66      4.32 o 
   4  14  14        2.09        6.37      4.61 o 
   5  14  14        3.98        5.83      4.75 o 
  -3  15  14       13.87       18.01      4.55 o 
  -2  15  14        4.37        8.79      4.29 o 
  -1  15  14       13.23       16.43      4.26 o 
   0  15  14        0.45        4.33      4.56 o 
   1  15  14       13.24       16.57      4.55 o 
   2  15  14        4.38       12.84      4.76 o 
   3  15  14       13.87       15.38      5.70 o 
   1   0  15       11.95       10.90      2.14 o 
   2   0  15        4.81        4.07      1.61 o 
   3   0  15       11.39       11.39      2.22 o 
   4   0  15       14.57       14.77      2.45 o 
   5   0  15       56.79       57.60      3.73 o 
   6   0  15       37.64       41.15      4.75 o 
   7   0  15        2.59        3.08      3.63 o 
   8   0  15       36.15       40.39      4.18 o 
   9   0  15        0.33        0.23      4.13 o 
  10   0  15        3.07        0.82      5.90 o 
  11   0  15        3.61        2.74      5.18 o 
 -11   1  15        3.55        5.61      5.06 o 
 -10   1  15       14.48       10.93      4.81 o 
  -9   1  15       12.88       10.46      4.49 o 
  -8   1  15       39.16       34.60      4.44 o 
  -7   1  15       15.29       11.77      3.74 o 
  -6   1  15       36.57       35.76      3.91 o 
  -5   1  15       20.61       25.09      3.46 o 
  -4   1  15       19.90       18.07      2.46 o 
  -3   1  15       15.71       17.86      2.01 o 
  -2   1  15      131.63      124.81      2.96 o 
  -1   1  15        1.27        2.01      2.19 o 
   0   1  15      195.57      202.34      4.38 o 
   1   1  15        1.28        3.82      1.66 o 
   2   1  15      131.58      127.31      2.74 o 
   3   1  15       15.71       15.73      2.13 o 
   4   1  15       19.79       20.24      2.34 o 
   5   1  15       20.64       24.19      3.20 o 
   6   1  15       36.48       40.27      3.72 o 
   7   1  15       15.30       13.53      3.66 o 
   8   1  15       39.15       38.44      5.89 o 
   9   1  15       12.87       10.95      5.60 o 
  10   1  15       14.43       15.77      6.06 o 
  11   1  15        3.55       10.05      5.09 o 
 -11   2  15        2.87        5.67      5.04 o 
 -10   2  15        9.11       13.40      5.79 o 
  -9   2  15        1.83        2.72      4.40 o 
  -8   2  15       22.00       25.21      4.69 o 
  -7   2  15       44.10       45.29      4.46 o 
  -6   2  15       28.50       27.59      4.78 o 
  -5   2  15       35.83       28.24      5.78 o 
  -4   2  15      116.46      115.61      3.83 o 
  -3   2  15       30.70       35.29      2.40 o 
  -2   2  15       29.51       31.25      2.52 o 
  -1   2  15       16.20       16.52      2.58 o 
   0   2  15       80.51       66.60      3.49 o 
   1   2  15       16.17       17.26      2.19 o 
   2   2  15       29.54       30.22      2.09 o 
   3   2  15       30.70       33.48      2.28 o 
   4   2  15      116.46      114.47      3.01 o 
   5   2  15       35.79       31.84      3.16 o 
   6   2  15       28.53       28.40      5.04 o 
   7   2  15       44.08       45.18      5.82 o 
   8   2  15       21.98       30.58      5.86 o 
   9   2  15        1.83        4.36      5.92 o 
  10   2  15        9.08       19.99      6.63 o 
  11   2  15        2.87        7.69      5.30 o 
 -11   3  15        0.42        5.94      4.99 o 
 -10   3  15       22.93       23.58      5.05 o 
  -9   3  15        1.58       11.03      5.34 o 
  -8   3  15        3.17        3.26      5.06 o 
  -7   3  15        9.98       17.20      5.15 o 
  -6   3  15       63.11       59.07      5.59 o 
  -5   3  15        7.63        9.56      4.65 o 
  -4   3  15       39.89       41.14      2.69 o 
  -3   3  15        7.05       11.12      2.33 o 
  -2   3  15       42.21       40.78      2.69 o 
  -1   3  15        5.28        4.61      2.47 o 
   0   3  15       46.46       40.72      2.25 o 
   1   3  15        5.27        3.34      1.76 o 
   2   3  15       42.21       40.83      2.08 o 
   3   3  15        7.07        8.05      2.55 o 
   4   3  15       39.86       39.28      2.97 o 
   5   3  15        7.63       10.36      4.46 o 
   6   3  15       63.06       63.65      5.50 o 
   7   3  15        9.94       17.10      5.41 o 
   8   3  15        3.17        8.87      8.13 o 
   9   3  15        1.58        6.51      5.94 o 
  10   3  15       22.90       25.17      5.13 o 
  11   3  15        0.42       -0.11      5.37 o 
 -11   4  15        3.13       10.52      6.12 o 
 -10   4  15        7.07       12.86      5.12 o 
  -9   4  15       17.98       21.22      5.84 o 
  -8   4  15       15.83       15.82      5.37 o 
  -7   4  15       40.96       35.54      5.51 o 
  -6   4  15        3.38        3.75      5.93 o 
  -5   4  15       36.52       33.51      4.90 o 
  -4   4  15       66.94       61.43      3.03 o 
  -3   4  15       29.44       25.84      2.57 o 
  -2   4  15       39.14       33.47      2.73 o 
  -1   4  15       38.47       36.68      2.74 o 
   0   4  15       29.24       29.64      2.15 o 
   1   4  15       38.52       37.68      2.57 o 
   2   4  15       39.06       38.04      2.70 o 
   3   4  15       29.43       26.51      2.76 o 
   4   4  15       66.89       57.78      3.15 o 
   5   4  15       36.50       33.76      4.78 o 
   6   4  15        3.38        5.09      4.83 o 
   7   4  15       40.95       38.76      5.66 o 
   8   4  15       15.82       12.81      7.06 o 
   9   4  15       17.98       18.46      5.69 o 
  10   4  15        7.08       10.62      5.09 o 
  11   4  15        3.12       11.63      5.42 o 
 -10   5  15       12.02       13.79      4.95 o 
  -9   5  15       17.73       17.74      6.28 o 
  -8   5  15       22.51       20.58      6.05 o 
  -7   5  15       16.65       14.02      5.90 o 
  -6   5  15       12.57       17.05      5.31 o 
  -5   5  15       16.10       22.74      3.69 o 
  -4   5  15        1.53        1.77      2.64 o 
  -3   5  15       46.68       49.24      2.89 o 
  -2   5  15       63.65       54.00      3.23 o 
  -1   5  15       46.27       43.57      2.89 o 
   0   5  15       44.74       42.61      2.39 o 
   1   5  15       46.27       45.89      2.68 o 
   2   5  15       63.63       54.75      2.83 o 
   3   5  15       46.63       50.57      3.18 o 
   4   5  15        1.53        3.67      2.73 o 
   5   5  15       16.11       20.71      4.48 o 
   6   5  15       12.58       14.59      4.72 o 
   7   5  15       16.64       15.33      5.19 o 
   8   5  15       22.53       23.46      6.02 o 
   9   5  15       17.73       20.30      6.12 o 
  10   5  15       12.04       13.18      5.12 o 
 -10   6  15        1.09        0.61      5.21 o 
  -9   6  15        1.32        4.20      5.86 o 
  -8   6  15       14.72       19.20      4.48 o 
  -7   6  15        2.43        3.77      5.65 o 
  -6   6  15       12.87       16.37     10.25 o 
  -5   6  15        5.47        7.67      3.83 o 
  -4   6  15        5.67        4.96      2.64 o 
  -3   6  15        8.98       11.92      2.65 o 
  -2   6  15        6.98        5.65      2.89 o 
  -1   6  15        0.47        3.00      2.60 o 
   0   6  15       13.87       13.50      2.79 o 
   1   6  15        0.47        2.70      2.24 o 
   2   6  15        7.03        6.08      2.53 o 
   3   6  15        8.97        8.65      2.80 o 
   4   6  15        5.68        7.09      2.88 o 
   5   6  15        5.46        6.83      3.87 o 
   6   6  15       12.85        8.95      4.87 o 
   7   6  15        2.43        6.55      5.38 o 
   8   6  15       14.70       17.65      4.55 o 
   9   6  15        1.32        1.42      6.16 o 
  10   6  15        1.09        1.00      5.08 o 
 -10   7  15        0.12        7.21      5.15 o 
  -9   7  15        4.05        8.34      5.02 o 
  -8   7  15        2.98        5.87      4.41 o 
  -7   7  15       25.55       32.67      4.57 o 
  -6   7  15        0.19        1.56      4.11 o 
  -5   7  15       26.36       32.27      4.28 o 
  -4   7  15        0.98        6.22      3.39 o 
  -3   7  15       37.26       41.68      3.13 o 
  -2   7  15       28.77       29.76      3.18 o 
  -1   7  15       26.31       25.07      2.93 o 
   0   7  15        0.01        1.58      2.67 o 
   1   7  15       26.36       27.63      2.90 o 
   2   7  15       28.78       28.25      3.08 o 
   3   7  15       37.24       40.72      3.20 o 
   4   7  15        0.99        4.36      3.71 o 
   5   7  15       26.37       29.83      4.34 o 
   6   7  15        0.20        3.10      4.89 o 
   7   7  15       25.59       25.94      4.34 o 
   8   7  15        2.98        4.30      4.41 o 
   9   7  15        4.05        3.31      6.03 o 
  10   7  15        0.11        1.76      5.14 o 
  -9   8  15        3.59        4.71      5.15 o 
  -8   8  15        4.65        7.51      4.64 o 
  -7   8  15        2.79        6.75      4.59 o 
  -6   8  15        8.96        8.75      4.39 o 
  -5   8  15        0.43        3.80      3.55 o 
  -4   8  15       17.84       21.68      3.69 o 
  -3   8  15        8.04        7.94      2.95 o 
  -2   8  15       18.00       21.98      3.35 o 
  -1   8  15        6.80        7.65      3.07 o 
   0   8  15       18.36       13.46      2.92 o 
   1   8  15        6.79        6.63      2.86 o 
   2   8  15       18.01       22.49      3.26 o 
   3   8  15        8.06        6.83      3.12 o 
   4   8  15       17.85       20.40      4.09 o 
   5   8  15        0.43        2.42      3.66 o 
   6   8  15        8.97       14.70      3.83 o 
   7   8  15        2.79        4.85      4.50 o 
   8   8  15        4.65       10.73      4.55 o 
   9   8  15        3.59        4.41      5.18 o 
  -9   9  15        1.66        6.04      5.35 o 
  -8   9  15       16.85       16.04      4.99 o 
  -7   9  15        6.88        8.50      4.56 o 
  -6   9  15        8.76       12.75      4.68 o 
  -5   9  15        6.48       11.38      3.44 o 
  -4   9  15       10.82       14.83      3.34 o 
  -3   9  15       31.62       37.35      3.54 o 
  -2   9  15       19.73       22.23      3.13 o 
  -1   9  15       15.17       21.01      3.09 o 
   0   9  15       42.80       39.31      3.02 o 
   1   9  15       15.19       17.77      2.86 o 
   2   9  15       19.72       20.25      3.15 o 
   3   9  15       31.74       32.11      3.24 o 
   4   9  15       10.80       15.54      3.62 o 
   5   9  15        6.47        9.60      3.71 o 
   6   9  15        8.74       10.84      3.92 o 
   7   9  15        6.89       11.11      4.16 o 
   8   9  15       16.84       16.18      4.97 o 
   9   9  15        1.66        2.03      5.28 o 
  -8  10  15        1.97        0.01      5.21 o 
  -7  10  15       26.74       23.83      5.05 o 
  -6  10  15        1.45        5.67      4.58 o 
  -5  10  15       14.56       17.25      3.55 o 
  -4  10  15        5.97        7.77      3.41 o 
  -3  10  15       12.73       16.30      3.37 o 
  -2  10  15       24.08       29.87      2.94 o 
  -1  10  15       30.37       31.85      3.14 o 
   0  10  15        0.17        3.10      2.87 o 
   1  10  15       30.37       28.59      3.12 o 
   2  10  15       24.09       24.30      3.13 o 
   3  10  15       12.71       13.73      3.25 o 
   4  10  15        5.98       11.79      3.74 o 
   5  10  15       14.56       16.23      3.84 o 
   6  10  15        1.46        0.98      4.02 o 
   7  10  15       26.76       24.37      4.35 o 
   8  10  15        1.97        6.07      3.85 o 
  -7  11  15        1.25        3.39      5.09 o 
  -6  11  15       11.90       13.22      5.32 o 
  -5  11  15        2.53        8.56      4.44 o 
  -4  11  15        0.20        6.25      4.20 o 
  -3  11  15        6.86        4.61      3.55 o 
  -2  11  15        8.25       10.15      3.69 o 
  -1  11  15        0.12        1.52      3.43 o 
   0  11  15       37.22       39.28      3.72 o 
   1  11  15        0.12       -0.24      3.06 o 
   2  11  15        8.27        9.94      3.14 o 
   3  11  15        6.89       10.27      3.06 o 
   4  11  15        0.20        4.37      3.65 o 
   5  11  15        2.53        9.10      3.58 o 
   6  11  15       11.90       13.66      4.87 o 
   7  11  15        1.24        4.46      5.07 o 
  -6  12  15        7.61       16.18      8.18 o 
  -5  12  15       12.06       13.52      4.48 o 
  -4  12  15        2.65        8.16      4.00 o 
  -3  12  15        3.82       11.99      3.79 o 
  -2  12  15        0.00        1.45      3.78 o 
  -1  12  15        3.14        5.60      4.22 o 
   0  12  15       11.90       17.10      3.76 o 
   1  12  15        3.13        6.82      3.52 o 
   2  12  15        0.00        4.38      3.64 o 
   3  12  15        3.82        5.80      3.53 o 
   4  12  15        2.65        5.99      4.36 o 
   5  12  15       12.07       14.67      4.49 o 
   6  12  15        7.60       10.45      4.59 o 
  -5  13  15        6.90       16.15      4.69 o 
  -4  13  15        9.87       13.76      4.27 o 
  -3  13  15        7.70       13.00      3.99 o 
  -2  13  15        8.52       11.59      3.98 o 
  -1  13  15        1.81       -0.22      4.37 o 
   0  13  15        9.32       12.24      4.35 o 
   1  13  15        1.82        5.64      4.19 o 
   2  13  15        8.52        5.90      3.78 o 
   3  13  15        7.69       10.71      4.54 o 
   4  13  15        9.86       14.09      4.60 o 
   5  13  15        6.91        9.14      4.60 o 
  -3  14  15        0.53        1.75      4.15 o 
  -2  14  15        3.92       13.56      4.26 o 
  -1  14  15        1.85        7.45      4.31 o 
   0  14  15        3.85       12.64      4.75 o 
   1  14  15        1.86        7.26      4.44 o 
   2  14  15        3.91       10.76      4.58 o 
   3  14  15        0.52        6.37      4.73 o 
   0   0  16        6.06        1.89      4.07 o 
   1   0  16        6.90        8.76      2.27 o 
   2   0  16       29.48       26.33      2.71 o 
   3   0  16       30.17       28.48      2.42 o 
   4   0  16        3.83        6.38      2.76 o 
   5   0  16        1.55        2.14      3.27 o 
   6   0  16       32.57       33.79      3.73 o 
   7   0  16        1.48        4.80      3.73 o 
   8   0  16        0.23        0.58      5.60 o 
   9   0  16        0.29        2.58      5.85 o 
  10   0  16       11.43       16.99      6.51 o 
  11   0  16        1.14        4.69      5.36 o 
 -11   1  16        1.57        0.76      5.53 o 
 -10   1  16        2.64        8.04      6.58 o 
  -9   1  16        2.15        3.30      6.23 o 
  -8   1  16        8.32        8.24      4.09 o 
  -7   1  16        3.68        5.75      3.98 o 
  -6   1  16        5.11        7.19      3.67 o 
  -5   1  16       21.20       23.71      3.59 o 
  -4   1  16       31.09       34.32      3.87 o 
  -3   1  16        9.25       12.21      2.81 o 
  -2   1  16        7.85        9.83      2.07 o 
  -1   1  16       36.43       35.03      2.55 o 
   0   1  16        7.82       10.10      3.13 o 
   1   1  16       36.43       36.94      3.30 o 
   2   1  16        7.87        9.85      2.03 o 
   3   1  16        9.24       10.60      2.29 o 
   4   1  16       31.07       31.92      2.98 o 
   5   1  16       21.18       21.99      3.77 o 
   6   1  16        5.12        8.15      4.77 o 
   7   1  16        3.69        6.55      5.21 o 
   8   1  16        8.33       10.07      5.60 o 
   9   1  16        2.15       -0.54      5.64 o 
  10   1  16        2.63        6.65      6.40 o 
  11   1  16        1.57        3.74      6.73 o 
 -10   2  16       38.60       61.94     11.02 o 
  -9   2  16        3.09        6.46      5.85 o 
  -8   2  16        4.49        9.95      5.37 o 
  -7   2  16        2.36        5.80      4.88 o 
  -6   2  16       24.84       28.66      4.92 o 
  -5   2  16       27.94       27.51      4.78 o 
  -4   2  16        5.24        9.13      3.72 o 
  -3   2  16        3.71        5.72      2.80 o 
  -2   2  16       33.79       32.43      2.62 o 
  -1   2  16       24.72       19.58      2.61 o 
   0   2  16      116.53      103.39      3.83 o 
   1   2  16       24.71       20.88      3.16 o 
   2   2  16       33.77       35.89      2.21 o 
   3   2  16        3.72        3.99      2.13 o 
   4   2  16        5.20        8.73      3.53 o 
   5   2  16       27.90       28.49      4.76 o 
   6   2  16       24.75       28.38      5.14 o 
   7   2  16        2.37        4.51      5.19 o 
   8   2  16        4.48        9.88      5.76 o 
   9   2  16        3.08        2.00      6.27 o 
  10   2  16       38.54       46.59      6.66 o 
 -10   3  16        0.51        3.65      6.04 o 
  -9   3  16        1.48       -0.76      5.94 o 
  -8   3  16       11.39       12.55      5.70 o 
  -7   3  16       14.57       18.67      5.15 o 
  -6   3  16        8.44        4.60      5.03 o 
  -5   3  16        1.76        2.81      4.78 o 
  -4   3  16        3.43        5.63      3.82 o 
  -3   3  16       35.88       36.09      2.61 o 
  -2   3  16       20.99       16.88      2.52 o 
  -1   3  16        7.49        6.61      2.50 o 
   0   3  16        4.20        7.28      2.52 o 
   1   3  16        7.49        4.10      2.92 o 
   2   3  16       20.97       20.61      2.56 o 
   3   3  16       35.89       41.32      3.76 o 
   4   3  16        3.42        6.13      3.54 o 
   5   3  16        1.76        6.55      4.64 o 
   6   3  16        8.43        6.63      5.05 o 
   7   3  16       14.59       16.24      5.11 o 
   8   3  16       11.38       15.05      5.54 o 
   9   3  16        1.48        6.51      5.74 o 
  10   3  16        0.50        3.56      7.56 o 
 -10   4  16        9.06        9.79      4.89 o 
  -9   4  16       15.94       21.75      6.12 o 
  -8   4  16        6.47       13.72      5.92 o 
  -7   4  16       17.90       26.52      5.43 o 
  -6   4  16        6.55        8.04      5.30 o 
  -5   4  16        4.09        6.97      4.62 o 
  -4   4  16        4.76       10.38      2.89 o 
  -3   4  16       53.93       47.94      2.90 o 
  -2   4  16        1.76        1.45      2.52 o 
  -1   4  16       27.90       25.53      2.81 o 
   0   4  16      259.44      226.92      4.23 o 
   1   4  16       27.97       25.77      3.20 o 
   2   4  16        1.76        3.75      2.45 o 
   3   4  16       54.00       55.25      3.29 o 
   4   4  16        4.78        6.50      3.68 o 
   5   4  16        4.09        5.12      4.08 o 
   6   4  16        6.55        5.98      4.98 o 
   7   4  16       17.86       25.00      5.42 o 
   8   4  16        6.50       15.19      5.89 o 
   9   4  16       15.93       19.46      6.36 o 
  10   4  16        9.09        9.91      5.00 o 
 -10   5  16        6.82        5.54      5.23 o 
  -9   5  16        3.00        5.35      5.85 o 
  -8   5  16       28.81       27.41      5.89 o 
  -7   5  16       38.81       36.32      5.93 o 
  -6   5  16       34.65       30.96      5.91 o 
  -5   5  16       19.34       13.74      5.07 o 
  -4   5  16       14.44       17.27      2.76 o 
  -3   5  16       21.39       20.18      2.75 o 
  -2   5  16        5.28        6.52      2.90 o 
  -1   5  16       15.44       18.44      3.70 o 
   0   5  16        4.35        8.69      2.75 o 
   1   5  16       15.42       17.03      3.36 o 
   2   5  16        5.31        7.68      2.67 o 
   3   5  16       21.39       22.67      2.93 o 
   4   5  16       14.44       16.96      3.79 o 
   5   5  16       19.32       16.85      4.25 o 
   6   5  16       34.60       27.85      5.63 o 
   7   5  16       38.75       45.72      6.30 o 
   8   5  16       28.76       35.44      6.36 o 
   9   5  16        3.00        6.42      5.80 o 
  10   5  16        6.82       12.44      5.42 o 
 -10   6  16       14.73       15.32      5.47 o 
  -9   6  16        0.30        6.29      6.48 o 
  -8   6  16       11.27       11.43      4.74 o 
  -7   6  16        8.08       11.02      5.91 o 
  -6   6  16        6.30        6.63      5.68 o 
  -5   6  16        4.21        8.18      5.20 o 
  -4   6  16       10.22       14.65      3.33 o 
  -3   6  16       17.11       17.26      2.87 o 
  -2   6  16       25.16       23.97      3.18 o 
  -1   6  16        7.48       10.24      2.84 o 
   0   6  16       22.96       24.07      2.94 o 
   1   6  16        7.47        7.51      2.37 o 
   2   6  16       25.18       23.87      2.82 o 
   3   6  16       17.12       20.85      3.14 o 
   4   6  16       10.24       12.57      3.94 o 
   5   6  16        4.22        8.87      4.32 o 
   6   6  16        6.29       13.42      4.55 o 
   7   6  16        8.09        9.70      5.96 o 
   8   6  16       11.30       11.57      4.52 o 
   9   6  16        0.31        1.73      6.37 o 
  10   6  16       14.75       14.93      5.45 o 
  -9   7  16        7.77        7.36      6.85 o 
  -8   7  16        2.60        2.51      4.73 o 
  -7   7  16        8.76       14.34      4.64 o 
  -6   7  16        7.99       10.51      5.93 o 
  -5   7  16       17.99       24.27      3.92 o 
  -4   7  16       11.62       13.94      3.70 o 
  -3   7  16       21.31       22.75      2.98 o 
  -2   7  16        1.37        5.08      3.13 o 
  -1   7  16        0.16        3.23      2.88 o 
   0   7  16        6.90        3.83      2.86 o 
   1   7  16        0.16        3.19      2.50 o 
   2   7  16        1.38        5.98      2.71 o 
   3   7  16       21.33       26.18      3.29 o 
   4   7  16       11.61       15.68      4.23 o 
   5   7  16       18.01       26.03      4.63 o 
   6   7  16        7.98       11.25      4.52 o 
   7   7  16        8.77        7.73      4.52 o 
   8   7  16        2.60        4.49      4.65 o 
   9   7  16        7.77       10.83      6.95 o 
  -9   8  16        6.56       12.09      5.55 o 
  -8   8  16        9.70       16.79      5.10 o 
  -7   8  16       17.31       17.70      4.77 o 
  -6   8  16        3.11        6.22      4.59 o 
  -5   8  16       20.96       27.65      3.63 o 
  -4   8  16        0.27        3.88      3.63 o 
  -3   8  16        5.22        7.79      3.17 o 
  -2   8  16        1.75        5.23      3.31 o 
  -1   8  16       12.26       12.77      3.26 o 
   0   8  16        0.19       -1.50      2.94 o 
   1   8  16       12.23       13.19      3.08 o 
   2   8  16        1.75        5.41      2.90 o 
   3   8  16        5.22       10.60      3.35 o 
   4   8  16        0.28        6.16      4.15 o 
   5   8  16       20.93       28.29      4.00 o 
   6   8  16        3.10        6.59      3.82 o 
   7   8  16       17.34       19.26      4.10 o 
   8   8  16        9.69       14.08      4.97 o 
   9   8  16        6.57        6.19      5.30 o 
  -8   9  16        9.63       13.36      5.32 o 
  -7   9  16       12.05       17.88      5.01 o 
  -6   9  16       14.35       17.64      4.29 o 
  -5   9  16       20.11       22.04      3.67 o 
  -4   9  16        0.81        3.29      3.36 o 
  -3   9  16        0.56        2.89      3.31 o 
  -2   9  16       12.59       13.44      3.26 o 
  -1   9  16        0.14        0.77      3.16 o 
   0   9  16        1.13       -0.01      2.85 o 
   1   9  16        0.14        3.32      2.90 o 
   2   9  16       12.59       14.03      3.18 o 
   3   9  16        0.56        3.97      2.81 o 
   4   9  16        0.81        5.28      3.62 o 
   5   9  16       20.11       18.89      3.99 o 
   6   9  16       14.37       15.99      4.21 o 
   7   9  16       12.08       13.64      4.35 o 
   8   9  16        9.65        7.85      4.48 o 
  -7  10  16       15.06       17.44      5.35 o 
  -6  10  16        8.50        9.60      4.34 o 
  -5  10  16       24.26       29.10      3.96 o 
  -4  10  16        5.47       11.19      3.63 o 
  -3  10  16       27.87       26.89      3.70 o 
  -2  10  16        9.69       13.60      3.12 o 
  -1  10  16        5.56        8.86      3.37 o 
   0  10  16       12.05       16.92      3.35 o 
   1  10  16        5.57        7.94      3.30 o 
   2  10  16        9.70       14.41      3.34 o 
   3  10  16       27.93       31.33      4.07 o 
   4  10  16        5.47       13.43      3.55 o 
   5  10  16       24.25       30.12      4.24 o 
   6  10  16        8.52        7.99      4.29 o 
   7  10  16       15.02       14.51      4.39 o 
  -6  11  16       23.47       19.87      5.44 o 
  -5  11  16        7.26        7.83      4.31 o 
  -4  11  16       22.84       31.34      4.57 o 
  -3  11  16       13.32       22.43      4.34 o 
  -2  11  16       10.01       12.03      4.05 o 
  -1  11  16        1.18        7.66      3.94 o 
   0  11  16        3.17        6.18      3.99 o 
   1  11  16        1.18        2.73      3.34 o 
   2  11  16       10.01       10.43      3.54 o 
   3  11  16       13.32       20.71      4.15 o 
   4  11  16       22.85       26.24      3.88 o 
   5  11  16        7.28       13.81      3.86 o 
   6  11  16       23.46       14.83      7.14 o 
  -5  12  16        6.45        5.41      4.58 o 
  -4  12  16       14.33       17.29      4.57 o 
  -3  12  16       10.83       16.62      4.65 o 
  -2  12  16       16.69       21.24      4.48 o 
  -1  12  16       17.62       23.09      4.56 o 
   0  12  16        3.76        5.09      3.64 o 
   1  12  16       17.60       26.55      3.97 o 
   2  12  16       16.70       15.82      3.89 o 
   3  12  16       10.81       16.06      5.36 o 
   4  12  16       14.32       16.99      5.29 o 
   5  12  16        6.46        5.28      4.40 o 
  -4  13  16        7.56        9.37      4.56 o 
  -3  13  16        0.71        8.35      4.79 o 
  -2  13  16       10.51       12.08      4.15 o 
  -1  13  16        1.28        3.60      4.17 o 
   0  13  16       15.35       15.18      4.47 o 
   1  13  16        1.29        2.36      4.34 o 
   2  13  16       10.51       14.15      4.10 o 
   3  13  16        0.70        2.83      4.38 o 
   4  13  16        7.56       11.86      5.56 o 
  -1  14  16        0.72        5.84      4.19 o 
   0  14  16        1.26        7.67      4.59 o 
   1  14  16        0.72        2.65      4.72 o 
   1   0  17        7.86        7.86      3.31 o 
   2   0  17        0.15        3.03      2.56 o 
   3   0  17        1.27        4.32      2.77 o 
   4   0  17        2.22        4.46      3.00 o 
   5   0  17        5.56        4.90      3.29 o 
   6   0  17        9.50        9.01      5.01 o 
   7   0  17       19.87       16.57      5.80 o 
   8   0  17        0.34        1.27      5.82 o 
   9   0  17        0.73        3.40      6.14 o 
  10   0  17        0.27       -3.59      6.81 o 
 -10   1  17       20.49       22.57     10.22 o 
  -9   1  17        0.91        1.00      5.86 o 
  -8   1  17       33.80       25.95      7.08 o 
  -7   1  17        2.48        1.68      3.97 o 
  -6   1  17        8.41        9.61      3.72 o 
  -5   1  17        2.30        5.46      4.57 o 
  -4   1  17       26.76       37.22      4.06 o 
  -3   1  17        8.04       11.72      2.93 o 
  -2   1  17        1.84        3.49      2.64 o 
  -1   1  17        1.65        2.57      2.41 o 
   0   1  17       13.99       13.30      3.22 o 
   1   1  17        1.65        4.12      3.12 o 
   2   1  17        1.83        5.58      2.53 o 
   3   1  17        8.04       11.51      2.79 o 
   4   1  17       26.71       29.23      4.00 o 
   5   1  17        2.30        7.05      4.00 o 
   6   1  17        8.39       12.93      4.83 o 
   7   1  17        2.48        2.63      5.27 o 
   8   1  17       33.78       37.80      6.00 o 
   9   1  17        0.90       12.08      6.17 o 
  10   1  17       20.45       19.17      6.75 o 
 -10   2  17        3.16        4.42      9.07 o 
  -9   2  17        2.23        3.56      8.08 o 
  -8   2  17       25.21       27.49      5.82 o 
  -7   2  17        7.22        6.70      7.07 o 
  -6   2  17        3.74        4.23      5.08 o 
  -5   2  17       18.79       20.66      4.99 o 
  -4   2  17        0.18       -1.37      3.65 o 
  -3   2  17        9.50       10.02      2.87 o 
  -2   2  17       21.13       25.15      3.24 o 
  -1   2  17        5.69        6.57      2.65 o 
   0   2  17       32.71       32.65      2.86 o 
   1   2  17        5.68       10.52      2.54 o 
   2   2  17       21.14       27.00      3.23 o 
   3   2  17        9.49       11.46      3.53 o 
   4   2  17        0.18        4.80      3.74 o 
   5   2  17       18.79       22.77      4.21 o 
   6   2  17        3.73        4.65      5.02 o 
   7   2  17        7.21        9.17      5.60 o 
   8   2  17       25.17       33.20      8.22 o 
   9   2  17        2.22        8.63      6.67 o 
  10   2  17        3.14        2.21      6.17 o 
 -10   3  17        4.01        8.11      8.98 o 
  -9   3  17        8.88        8.00      6.03 o 
  -8   3  17        5.14        8.00      5.73 o 
  -7   3  17       30.94       32.67      6.00 o 
  -6   3  17        4.68        7.49      5.23 o 
  -5   3  17       10.73       10.86      5.13 o 
  -4   3  17        2.29        6.49      4.14 o 
  -3   3  17       15.36       16.25      3.12 o 
  -2   3  17        4.45        6.00      2.58 o 
  -1   3  17       53.46       55.14      3.14 o 
   0   3  17        4.61        6.65      2.73 o 
   1   3  17       53.50       51.71      3.63 o 
   2   3  17        4.45        7.13      3.41 o 
   3   3  17       15.35       15.70      3.59 o 
   4   3  17        2.26        8.22      3.90 o 
   5   3  17       10.70       10.51      4.16 o 
   6   3  17        4.66        5.28      5.23 o 
   7   3  17       30.90       33.27      5.58 o 
   8   3  17        5.14       10.79      6.03 o 
   9   3  17        8.87        8.87      6.02 o 
  10   3  17        4.01        2.22      6.45 o 
  -9   4  17        1.39        9.06      6.34 o 
  -8   4  17        7.16       12.77      6.11 o 
  -7   4  17       26.95       28.00      6.23 o 
  -6   4  17       15.64       16.18      7.14 o 
  -5   4  17       61.82       61.44      5.01 o 
  -4   4  17        0.80        5.49      4.16 o 
  -3   4  17       26.86       30.17      3.30 o 
  -2   4  17       16.88       15.70      2.84 o 
  -1   4  17       13.09       12.63      2.85 o 
   0   4  17       15.96       14.54      2.91 o 
   1   4  17       13.09       10.03      3.37 o 
   2   4  17       16.89       16.25      3.26 o 
   3   4  17       26.85       31.56      3.22 o 
   4   4  17        0.80        6.32      3.91 o 
   5   4  17       61.81       59.48      4.66 o 
   6   4  17       15.60       14.65      5.29 o 
   7   4  17       26.95       21.85      6.03 o 
   8   4  17        7.15        6.32      5.94 o 
   9   4  17        1.39        0.39      6.21 o 
  -9   5  17        2.90        2.05      5.95 o 
  -8   5  17        1.41        9.26      5.66 o 
  -7   5  17        9.91       10.92      5.77 o 
  -6   5  17        8.76        9.39      5.75 o 
  -5   5  17       12.08       20.56      6.12 o 
  -4   5  17       12.27       20.68      4.53 o 
  -3   5  17       33.08       32.08      3.10 o 
  -2   5  17        6.83        9.60      3.05 o 
  -1   5  17       23.88       27.47      2.97 o 
   0   5  17        0.06       -0.22      2.83 o 
   1   5  17       23.87       23.53      3.02 o 
   2   5  17        6.85        8.93      3.21 o 
   3   5  17       33.03       39.00      3.30 o 
   4   5  17       12.26       14.91      4.10 o 
   5   5  17       12.06       15.86      4.37 o 
   6   5  17        8.76        7.91      4.30 o 
   7   5  17        9.93        7.53      5.68 o 
   8   5  17        1.41        4.06      5.75 o 
   9   5  17        2.90       11.67      6.47 o 
  -9   6  17        2.37        5.03      8.12 o 
  -8   6  17        7.55        5.57      4.92 o 
  -7   6  17        8.87       12.49      6.26 o 
  -6   6  17        4.75        8.24      5.51 o 
  -5   6  17        0.29        7.35      4.65 o 
  -4   6  17        5.67        8.79      4.57 o 
  -3   6  17       16.86       20.98      3.11 o 
  -2   6  17        7.81        8.04      3.21 o 
  -1   6  17        0.82        3.68      2.92 o 
   0   6  17        3.99        6.85      2.98 o 
   1   6  17        0.82        1.12      2.95 o 
   2   6  17        7.81        7.42      3.72 o 
   3   6  17       16.88       21.12      3.35 o 
   4   6  17        5.66       11.28      4.30 o 
   5   6  17        0.29        5.31      4.10 o 
   6   6  17        4.74        7.21      4.56 o 
   7   6  17        8.86       11.88      5.59 o 
   8   6  17        7.54       11.08      4.75 o 
   9   6  17        2.36        4.78      6.35 o 
  -8   7  17        0.67        5.05      5.04 o 
  -7   7  17        6.56        9.92      4.99 o 
  -6   7  17        3.75        6.09      6.11 o 
  -5   7  17        4.56       15.57      4.55 o 
  -4   7  17       33.62       32.58      4.78 o 
  -3   7  17        0.79        9.07      3.03 o 
  -2   7  17       14.30       12.34      3.37 o 
  -1   7  17        2.15        2.55      3.04 o 
   0   7  17       24.45       22.76      3.20 o 
   1   7  17        2.14        4.27      3.12 o 
   2   7  17       14.30       14.82      3.46 o 
   3   7  17        0.79        3.70      4.02 o 
   4   7  17       33.58       34.25      4.64 o 
   5   7  17        4.56       11.50      4.38 o 
   6   7  17        3.74        8.09      4.86 o 
   7   7  17        6.57        9.18      4.21 o 
   8   7  17        0.66       -0.11      4.71 o 
  -8   8  17        9.20       13.83      5.26 o 
  -7   8  17        5.95       13.00      5.09 o 
  -6   8  17       19.78       21.31      4.44 o 
  -5   8  17       10.30       17.07      4.18 o 
  -4   8  17        0.36        5.37      4.02 o 
  -3   8  17       15.85       20.76      3.40 o 
  -2   8  17        6.26       10.32      3.54 o 
  -1   8  17       25.95       24.67      3.67 o 
   0   8  17        3.94        5.86      3.16 o 
   1   8  17       25.95       22.95      3.33 o 
   2   8  17        6.27        9.46      3.58 o 
   3   8  17       15.84       16.71      3.73 o 
   4   8  17        0.36        8.44      4.47 o 
   5   8  17       10.29        9.89      4.03 o 
   6   8  17       19.79       20.72      4.22 o 
   7   8  17        5.95        8.59      4.26 o 
   8   8  17        9.19       16.63      4.56 o 
  -7   9  17       18.60       25.98      5.64 o 
  -6   9  17        1.92        4.68      4.39 o 
  -5   9  17       15.33       17.99      4.30 o 
  -4   9  17       31.30       40.28      3.95 o 
  -3   9  17       10.06       12.93      3.56 o 
  -2   9  17        2.68        8.75      3.08 o 
  -1   9  17       11.37       12.49      3.35 o 
   0   9  17        5.39        4.79      3.25 o 
   1   9  17       11.40       10.90      3.40 o 
   2   9  17        2.68        4.88      3.31 o 
   3   9  17       10.07       13.19      4.18 o 
   4   9  17       31.31       42.73      4.30 o 
   5   9  17       15.31       26.95      4.40 o 
   6   9  17        1.91        4.56      4.16 o 
   7   9  17       18.58       18.29      4.52 o 
  -6  10  17       10.12       11.06      4.47 o 
  -5  10  17       16.95       14.47      4.35 o 
  -4  10  17       10.92       15.20      3.74 o 
  -3  10  17       10.45       18.91      3.92 o 
  -2  10  17       15.01       20.98      3.39 o 
  -1  10  17        5.09        7.53      3.42 o 
   0  10  17       10.42       15.19      3.53 o 
   1  10  17        5.08        6.36      3.39 o 
   2  10  17       15.04       22.00      3.61 o 
   3  10  17       10.46       15.71      4.19 o 
   4  10  17       10.92       14.02      3.67 o 
   5  10  17       16.94       15.12      4.18 o 
   6  10  17       10.12       15.67      4.50 o 
  -5  11  17        4.55        7.58      5.32 o 
  -4  11  17        5.50       11.84      4.52 o 
  -3  11  17       42.80       51.78      4.82 o 
  -2  11  17        0.46        0.95      4.20 o 
  -1  11  17        8.37        6.06      4.05 o 
   0  11  17        1.20        3.98      4.18 o 
   1  11  17        8.37       12.67      4.06 o 
   2  11  17        0.46        4.48      3.67 o 
   3  11  17       42.76       48.11      4.60 o 
   4  11  17        5.49       14.58      3.95 o 
   5  11  17        4.54        9.39      4.44 o 
  -4  12  17        2.52        3.24      4.48 o 
  -3  12  17       10.37       17.68      4.66 o 
  -2  12  17       12.78       18.07      4.63 o 
  -1  12  17       13.57       13.59      5.11 o 
   0  12  17        3.92        5.82      4.28 o 
   1  12  17       13.56       18.22      4.50 o 
   2  12  17       12.76       19.13      5.25 o 
   3  12  17       10.37       15.06      5.60 o 
   4  12  17        2.52        8.54      5.32 o 
  -2  13  17       13.51       13.42      4.89 o 
  -1  13  17        1.59        3.42      4.45 o 
   0  13  17       30.83       28.01      5.59 o 
   1  13  17        1.60        3.71      4.40 o 
   2  13  17       13.50       10.69      5.57 o 
   0   0  18       54.45       58.86      5.30 o 
   1   0  18        6.05        4.32      3.31 o 
   2   0  18        0.10        1.99      2.70 o 
   3   0  18        3.72        5.67      3.78 o 
   4   0  18       10.19       23.46      5.90 o 
   5   0  18        0.53        7.38      6.01 o 
   6   0  18       32.81       35.04      5.27 o 
   7   0  18       13.29       21.06      6.02 o 
   8   0  18       16.20       10.61      5.78 o 
   9   0  18        0.14        1.68      6.37 o 
  -9   1  18        0.29        5.66      9.34 o 
  -8   1  18        4.89       11.56      9.01 o 
  -7   1  18        2.53        3.08      9.18 o 
  -6   1  18       23.62       21.28      8.91 o 
  -5   1  18        3.75        5.44      3.93 o 
  -4   1  18       11.88       14.52      4.18 o 
  -3   1  18        5.10        8.17      3.87 o 
  -2   1  18       21.35       27.06      3.04 o 
  -1   1  18        7.64        9.02      3.31 o 
   0   1  18        4.59        4.17      3.43 o 
   1   1  18        7.66        6.79      3.49 o 
   2   1  18       21.35       26.29      3.49 o 
   3   1  18        5.12        7.21      5.27 o 
   4   1  18       11.89       16.57      6.87 o 
   5   1  18        3.76        8.96      5.44 o 
   6   1  18       23.58       31.24      5.69 o 
   7   1  18        2.53        8.18      5.34 o 
   8   1  18        4.88        8.54      5.75 o 
   9   1  18        0.29        1.36      6.45 o 
  -9   2  18        1.44        7.81      9.98 o 
  -8   2  18       14.26       14.43      8.90 o 
  -7   2  18       26.51       31.67      9.74 o 
  -6   2  18        9.49        9.96      5.24 o 
  -5   2  18        9.54       13.43      4.43 o 
  -4   2  18       23.36       26.57      4.28 o 
  -3   2  18        6.24        5.93      3.87 o 
  -2   2  18        4.55        5.69      2.92 o 
  -1   2  18       36.58       37.16      3.60 o 
   0   2  18       16.12       12.88      2.82 o 
   1   2  18       36.54       39.32      3.63 o 
   2   2  18        4.56        4.68      3.31 o 
   3   2  18        6.22        7.13      5.56 o 
   4   2  18       23.26       28.30      5.68 o 
   5   2  18        9.52       16.41      6.20 o 
   6   2  18        9.46       18.72      4.56 o 
   7   2  18       26.48       31.08      6.11 o 
   8   2  18       14.26        9.70      6.18 o 
   9   2  18        1.44        9.41      6.73 o 
  -9   3  18        1.57        5.01     10.03 o 
  -8   3  18        2.22        6.51      8.17 o 
  -7   3  18        7.51       16.10      6.04 o 
  -6   3  18        8.20       16.99      5.55 o 
  -5   3  18       27.33       30.52      4.85 o 
  -4   3  18        8.41       13.05      4.34 o 
  -3   3  18       35.20       35.50      4.58 o 
  -2   3  18        2.91        5.52      2.97 o 
  -1   3  18        3.93        5.37      3.44 o 
   0   3  18        5.65        7.33      2.88 o 
   1   3  18        3.93        2.35      3.31 o 
   2   3  18        2.91        6.67      3.48 o 
   3   3  18       35.15       42.92      6.85 o 
   4   3  18        8.40       11.98      7.19 o 
   5   3  18       27.31       33.76      6.49 o 
   6   3  18        8.19       13.04      6.97 o 
   7   3  18        7.51        8.70      5.40 o 
   8   3  18        2.21        8.66      6.07 o 
   9   3  18        1.57        3.61      6.60 o 
  -9   4  18        3.23       -1.57      8.63 o 
  -8   4  18        1.58        1.98      6.07 o 
  -7   4  18       13.80       18.31      7.16 o 
  -6   4  18        2.04        7.25      5.77 o 
  -5   4  18       11.61       20.37      4.76 o 
  -4   4  18        1.67        4.49      4.48 o 
  -3   4  18        3.16        4.74      4.11 o 
  -2   4  18       46.91       47.57      3.70 o 
  -1   4  18       39.73       38.52      3.18 o 
   0   4  18        3.06        3.42      2.91 o 
   1   4  18       39.69       43.35      3.30 o 
   2   4  18       46.87       49.23      3.84 o 
   3   4  18        3.15        5.56      5.70 o 
   4   4  18        1.65        3.44      5.78 o 
   5   4  18       11.59       17.32      6.11 o 
   6   4  18        2.05        9.14      4.56 o 
   7   4  18       13.80       15.15      6.00 o 
   8   4  18        1.57        2.79      5.69 o 
   9   4  18        3.23        3.25      6.21 o 
  -8   5  18        2.76        7.93      6.22 o 
  -7   5  18        0.32        1.88      5.71 o 
  -6   5  18        7.83       12.31      5.05 o 
  -5   5  18       11.04       16.44      4.96 o 
  -4   5  18        2.98        6.41      4.54 o 
  -3   5  18        6.57       10.09      5.17 o 
  -2   5  18       25.95       31.78      3.67 o 
  -1   5  18        3.79        7.05      2.95 o 
   0   5  18        1.41        2.39      3.03 o 
   1   5  18        3.78        5.85      3.09 o 
   2   5  18       25.93       29.53      4.11 o 
   3   5  18        6.59       12.07      5.56 o 
   4   5  18        2.98        5.30      5.75 o 
   5   5  18       11.04       16.12      5.88 o 
   6   5  18        7.83       16.12      4.76 o 
   7   5  18        0.32        1.31      4.59 o 
   8   5  18        2.75       -0.89      6.43 o 
  -8   6  18        0.50        3.06      5.09 o 
  -7   6  18        5.32        1.46      6.22 o 
  -6   6  18        8.60       10.27      6.80 o 
  -5   6  18        4.01        4.13      4.58 o 
  -4   6  18        7.19       12.05      4.52 o 
  -3   6  18        3.40       12.52      4.39 o 
  -2   6  18        0.12        2.62      3.03 o 
  -1   6  18        2.36        3.69      3.11 o 
   0   6  18       22.37       20.52      3.25 o 
   1   6  18        2.35        4.33      3.04 o 
   2   6  18        0.12        3.71      3.36 o 
   3   6  18        3.42        6.70      5.74 o 
   4   6  18        7.20       18.53      6.02 o 
   5   6  18        4.01        4.05      6.09 o 
   6   6  18        8.60       10.33      4.84 o 
   7   6  18        5.31        9.56      5.24 o 
   8   6  18        0.50        9.17      5.17 o 
  -7   7  18       10.92       10.71      5.12 o 
  -6   7  18        5.96       12.09      4.96 o 
  -5   7  18        3.33        7.71      5.10 o 
  -4   7  18        9.93       13.64      4.91 o 
  -3   7  18       14.64       21.02      4.70 o 
  -2   7  18        5.37        7.50      3.16 o 
  -1   7  18       27.10       32.85      3.77 o 
   0   7  18        0.17        3.13      3.26 o 
   1   7  18       27.12       25.90      3.38 o 
   2   7  18        5.39       10.38      3.58 o 
   3   7  18       14.63       13.44      5.84 o 
   4   7  18        9.94       12.75      7.19 o 
   5   7  18        3.33        6.29      6.13 o 
   6   7  18        5.95        9.72      4.68 o 
   7   7  18       10.93       13.04      4.32 o 
  -7   8  18       21.61       36.05      4.99 o 
  -6   8  18        2.27        5.42      4.34 o 
  -5   8  18       13.92       13.86      4.42 o 
  -4   8  18       16.63       20.99      4.96 o 
  -3   8  18        9.78       14.93      3.95 o 
  -2   8  18        4.57       10.87      3.39 o 
  -1   8  18        1.32        4.13      3.67 o 
   0   8  18        0.04        1.15      3.67 o 
   1   8  18        1.33        6.61      3.30 o 
   2   8  18        4.56        9.95      3.77 o 
   3   8  18        9.78       14.18      4.60 o 
   4   8  18       16.60       14.24      5.79 o 
   5   8  18       13.92       17.58      4.89 o 
   6   8  18        2.26        6.86      4.32 o 
   7   8  18       21.61       26.20      4.79 o 
  -6   9  18        9.49       15.91      4.55 o 
  -5   9  18        8.10       14.21      4.57 o 
  -4   9  18        9.52       12.69      4.32 o 
  -3   9  18       27.77       34.22      3.96 o 
  -2   9  18       13.86       14.47      3.32 o 
  -1   9  18       14.23       14.33      3.93 o 
   0   9  18        4.42        4.49      3.82 o 
   1   9  18       14.22       18.93      4.07 o 
   2   9  18       13.87       15.39      4.34 o 
   3   9  18       27.76       33.69      4.47 o 
   4   9  18        9.51       15.93      4.42 o 
   5   9  18        8.10       11.60      5.13 o 
   6   9  18        9.51       13.33      5.24 o 
  -5  10  18        9.08       14.57      4.61 o 
  -4  10  18        6.41        8.97      4.39 o 
  -3  10  18       12.69       11.15      3.84 o 
  -2  10  18       17.22       20.52      3.55 o 
  -1  10  18       11.50        8.86      3.61 o 
   0  10  18        9.07       10.02      3.62 o 
   1  10  18       11.50        8.91      3.67 o 
   2  10  18       17.21       25.13      4.36 o 
   3  10  18       12.70       11.38      4.36 o 
   4  10  18        6.42        6.26      4.24 o 
   5  10  18        9.08       14.20      4.52 o 
  -4  11  18        0.21        3.31      5.12 o 
  -3  11  18        3.60        5.54      4.37 o 
  -2  11  18        1.35        4.36      4.35 o 
  -1  11  18       22.06       16.84      4.43 o 
   0  11  18        0.39        2.11      4.34 o 
   1  11  18       22.04       23.74      4.44 o 
   2  11  18        1.35        3.80      4.38 o 
   3  11  18        3.62        8.90      4.32 o 
   4  11  18        0.21        3.92      5.22 o 
  -2  12  18        8.84       10.95      4.86 o 
  -1  12  18        5.01       11.45      4.60 o 
   0  12  18       26.85       25.96      4.72 o 
   1  12  18        5.01       11.77      4.54 o 
   2  12  18        8.84       11.35      5.49 o 
   1   0  19        3.26        8.05      3.48 o 
   2   0  19       16.60       19.55      3.61 o 
   3   0  19        0.02        2.46      5.41 o 
   4   0  19        5.61       10.87      5.31 o 
   5   0  19        0.19        2.32      5.82 o 
   6   0  19       15.55       17.34      6.39 o 
   7   0  19        2.14       -2.57      8.62 o 
   8   0  19        1.10        1.62      9.41 o 
  -8   1  19        5.03        9.32      9.74 o 
  -7   1  19        0.67        5.53      8.21 o 
  -6   1  19        0.32        7.57      6.32 o 
  -5   1  19       26.21       23.89      6.63 o 
  -4   1  19        2.03        8.30      5.74 o 
  -3   1  19        0.24        4.40      4.15 o 
  -2   1  19       14.20       17.13      3.13 o 
  -1   1  19        0.00        3.82      3.56 o 
   0   1  19       61.78       59.48      4.14 o 
   1   1  19        0.00        6.62      3.58 o 
   2   1  19       14.23       12.81      3.50 o 
   3   1  19        0.24        5.77      6.67 o 
   4   1  19        2.01        2.34      6.07 o 
   5   1  19       26.18       24.88      6.62 o 
   6   1  19        0.31       12.39      6.43 o 
   7   1  19        0.67       -1.68      9.47 o 
   8   1  19        5.03        4.16      9.98 o 
  -8   2  19        2.53        4.65     10.00 o 
  -7   2  19        9.32       15.42      8.86 o 
  -6   2  19        3.42        8.43      6.07 o 
  -5   2  19        1.27        9.45      6.35 o 
  -4   2  19        0.34        3.61      3.97 o 
  -3   2  19        0.01        0.64      4.05 o 
  -2   2  19        5.66        6.10      3.16 o 
  -1   2  19        3.15        4.77      3.49 o 
   0   2  19       22.47       21.31      3.88 o 
   1   2  19        3.16       10.77      3.61 o 
   2   2  19        5.66        7.23      3.52 o 
   3   2  19        0.01        7.10      5.60 o 
   4   2  19        0.34       11.58      5.66 o 
   5   2  19        1.27        3.04      5.68 o 
   6   2  19        3.41       17.66      6.60 o 
   7   2  19        9.32       14.75      7.04 o 
   8   2  19        2.52        6.92     10.30 o 
  -8   3  19        1.60        2.96      9.63 o 
  -7   3  19        9.44       12.28      9.63 o 
  -6   3  19        4.29       10.62      4.65 o 
  -5   3  19       19.83       25.21      4.84 o 
  -4   3  19        9.30       11.78      4.41 o 
  -3   3  19        2.35        6.83      4.24 o 
  -2   3  19        9.68       13.36      3.43 o 
  -1   3  19        3.68        8.17      3.69 o 
   0   3  19       16.67       15.43      3.72 o 
   1   3  19        3.69        2.99      3.15 o 
   2   3  19        9.66       10.74      3.64 o 
   3   3  19        2.36        2.57      5.84 o 
   4   3  19        9.28       12.08      5.51 o 
   5   3  19       19.83       29.85      6.72 o 
   6   3  19        4.30       11.44      6.47 o 
   7   3  19        9.45       21.43      6.54 o 
   8   3  19        1.59       10.34      9.91 o 
  -8   4  19        1.64        3.82      8.81 o 
  -7   4  19        0.49        3.74      6.08 o 
  -6   4  19        2.66        5.63      4.97 o 
  -5   4  19        3.84        4.36      4.85 o 
  -4   4  19        5.08        8.29      4.54 o 
  -3   4  19       19.62       18.98      4.94 o 
  -2   4  19       16.79       23.22      3.76 o 
  -1   4  19       29.67       26.16      3.90 o 
   0   4  19        0.02        2.93      3.13 o 
   1   4  19       29.62       31.78      3.44 o 
   2   4  19       16.80       20.44      4.35 o 
   3   4  19       19.60       21.94      6.24 o 
   4   4  19        5.07       14.87      5.93 o 
   5   4  19        3.83        3.08      6.09 o 
   6   4  19        2.66       10.30      6.02 o 
   7   4  19        0.48        6.76      6.92 o 
   8   4  19        1.64        9.14      6.51 o 
  -7   5  19        2.60        6.15      5.20 o 
  -6   5  19        4.74       11.70      4.92 o 
  -5   5  19        5.80        4.16      4.74 o 
  -4   5  19        9.14       14.69      4.75 o 
  -3   5  19       14.84       18.94      4.74 o 
  -2   5  19       21.97       22.54      3.79 o 
  -1   5  19        4.74        5.57      3.76 o 
   0   5  19       58.63       61.76      3.72 o 
   1   5  19        4.73        3.09      3.19 o 
   2   5  19       21.91       20.32      5.74 o 
   3   5  19       14.83       29.28      6.12 o 
   4   5  19        9.15       14.25      6.35 o 
   5   5  19        5.81       11.07      5.98 o 
   6   5  19        4.75       11.23      6.51 o 
   7   5  19        2.59       11.61      6.79 o 
  -7   6  19        4.31       12.67      5.35 o 
  -6   6  19        4.10        7.67      5.35 o 
  -5   6  19        3.69       11.03      5.54 o 
  -4   6  19        0.92        6.38      4.94 o 
  -3   6  19        0.09        2.51      4.49 o 
  -2   6  19       23.67       28.51      3.97 o 
  -1   6  19        2.33        6.60      3.92 o 
   0   6  19       28.24       40.17      3.59 o 
   1   6  19        2.34        4.50      3.37 o 
   2   6  19       23.66       30.04      4.83 o 
   3   6  19        0.09        5.37      7.25 o 
   4   6  19        0.92       -0.22      5.53 o 
   5   6  19        3.70       10.23      6.55 o 
   6   6  19        4.09        3.20      7.35 o 
   7   6  19        4.32        4.27      6.50 o 
  -6   7  19        3.03        6.19      5.18 o 
  -5   7  19        0.07        1.75      4.88 o 
  -4   7  19        8.00       13.84      4.89 o 
  -3   7  19        6.64        9.73      4.78 o 
  -2   7  19       29.36       37.62      4.14 o 
  -1   7  19       22.84       24.83      3.95 o 
   0   7  19        0.17        1.74      3.45 o 
   1   7  19       22.89       30.37      3.69 o 
   2   7  19       29.35       35.38      4.95 o 
   3   7  19        6.65        8.28      4.51 o 
   4   7  19        8.01       13.85      6.29 o 
   5   7  19        0.07        8.70      5.98 o 
   6   7  19        3.03        9.60      6.70 o 
  -6   8  19        0.52        4.25      4.54 o 
  -5   8  19        9.67       11.25      4.41 o 
  -4   8  19       10.27       16.13      5.02 o 
  -3   8  19       19.71       21.83      4.91 o 
  -2   8  19        3.47        5.54      4.03 o 
  -1   8  19       16.28       17.46      4.06 o 
   0   8  19       12.11       10.21      3.58 o 
   1   8  19       16.27       19.47      4.11 o 
   2   8  19        3.48        5.92      4.75 o 
   3   8  19       19.71       21.86      5.20 o 
   4   8  19       10.27       10.20      6.53 o 
   5   8  19        9.66        7.19      5.21 o 
   6   8  19        0.52        3.54      5.17 o 
  -5   9  19        7.15       10.20      4.51 o 
  -4   9  19        0.89        1.63      4.30 o 
  -3   9  19        6.61       19.86      4.54 o 
  -2   9  19       18.27       25.06      4.55 o 
  -1   9  19        4.64        4.67      3.97 o 
   0   9  19        0.38        1.11      4.00 o 
   1   9  19        4.65        7.17      4.01 o 
   2   9  19       18.28       23.48      4.44 o 
   3   9  19        6.62       12.63      4.41 o 
   4   9  19        0.89        3.70      4.32 o 
   5   9  19        7.16       12.02      5.12 o 
  -4  10  19        1.99        4.16      8.93 o 
  -3  10  19        2.67        9.37      5.14 o 
  -2  10  19        0.33        3.30      4.40 o 
  -1  10  19        5.24       11.44      4.28 o 
   0  10  19        4.89        6.00      4.26 o 
   1  10  19        5.24        7.20      3.85 o 
   2  10  19        0.33        0.47      4.38 o 
   3  10  19        2.68        2.42      4.41 o 
  -1  11  19        5.65        8.33      4.13 o 
   0  11  19        2.72        6.56      4.45 o 
   1  11  19        5.64        9.27      5.30 o 
   0   0  20       47.67       42.03      5.86 o 
   1   0  20       39.80       53.53      4.36 o 
   2   0  20       38.18       39.76      6.30 o 
   3   0  20       10.04       16.24      5.59 o 
   4   0  20        6.53       16.61     10.11 o 
   5   0  20        5.10       12.48      6.51 o 
   6   0  20        7.03       13.62      6.25 o 
   7   0  20        1.65       11.92      6.70 o 
  -7   1  20        0.05        6.14      6.43 o 
  -6   1  20        4.67       11.30      6.13 o 
  -5   1  20        2.48        4.41      6.11 o 
  -4   1  20        0.22       15.41      7.66 o 
  -3   1  20       13.52       11.91      6.08 o 
  -2   1  20        4.78        7.78      5.75 o 
  -1   1  20       21.04       26.89      4.83 o 
   0   1  20       40.09       44.60      4.22 o 
   1   1  20       20.98       21.04      3.91 o 
   2   1  20        4.77       10.29      5.78 o 
   3   1  20       13.50       17.76      6.23 o 
   4   1  20        0.22        4.45      5.57 o 
   5   1  20        2.48        9.23      7.64 o 
   6   1  20        4.67        8.00      6.36 o 
   7   1  20        0.05        8.15      7.03 o 
  -7   2  20        6.91       12.96      6.33 o 
  -6   2  20        0.95        8.06      6.22 o 
  -5   2  20        3.88        9.36      6.18 o 
  -4   2  20        0.29        1.07      5.65 o 
  -3   2  20        9.24       13.69      5.77 o 
  -2   2  20       15.79       16.04      4.51 o 
  -1   2  20        1.94        3.66      3.89 o 
   0   2  20        1.14        0.94      3.70 o 
   1   2  20        1.95        2.82      3.78 o 
   2   2  20       15.77       19.46      6.14 o 
   3   2  20        9.21        9.88      5.83 o 
   4   2  20        0.28        5.33      7.70 o 
   5   2  20        3.88        8.43      6.42 o 
   6   2  20        0.94        5.46      6.93 o 
   7   2  20        6.92       13.11      6.31 o 
  -7   3  20        1.14       11.75      6.46 o 
  -6   3  20        0.45        8.27      6.38 o 
  -5   3  20        0.03        2.37      6.44 o 
  -4   3  20        8.34       13.44      4.66 o 
  -3   3  20        1.21        7.56      4.29 o 
  -2   3  20        0.87        5.44      4.32 o 
  -1   3  20        5.70        7.50      3.73 o 
   0   3  20        6.56       11.98      4.01 o 
   1   3  20        5.70        7.34      3.81 o 
   2   3  20        0.88        5.32      5.63 o 
   3   3  20        1.21        3.12      5.70 o 
   4   3  20        8.32       17.47      5.96 o 
   5   3  20        0.03       10.80      6.14 o 
   6   3  20        0.45        4.38      6.39 o 
   7   3  20        1.13       13.35      7.27 o 
  -7   4  20        5.77       12.34      7.22 o 
  -6   4  20        2.50       10.23      6.62 o 
  -5   4  20        2.64        5.44      4.87 o 
  -4   4  20        2.14        5.78      4.47 o 
  -3   4  20        0.21        6.39      4.50 o 
  -2   4  20        4.55        8.41      4.47 o 
  -1   4  20       13.59       16.51      4.04 o 
   0   4  20       44.29       41.87      4.32 o 
   1   4  20       13.59       14.79      4.14 o 
   2   4  20        4.54        9.61      5.85 o 
   3   4  20        0.21        2.97      6.23 o 
   4   4  20        2.15       13.36      6.25 o 
   5   4  20        2.63        6.82      7.37 o 
   6   4  20        2.51        8.47      6.63 o 
   7   4  20        5.78        6.02      6.95 o 
  -6   5  20        0.86        7.65      5.10 o 
  -5   5  20        7.26        5.99      4.96 o 
  -4   5  20        3.79        8.39      5.00 o 
  -3   5  20        4.68       10.42      4.71 o 
  -2   5  20       16.78       19.43      4.65 o 
  -1   5  20        1.75        7.19      4.01 o 
   0   5  20       74.96       82.44      4.78 o 
   1   5  20        1.75        5.68      3.45 o 
   2   5  20       16.79       15.88      4.74 o 
   3   5  20        4.68       14.65      6.13 o 
   4   5  20        3.80        7.51      6.48 o 
   5   5  20        7.27       12.33      6.44 o 
   6   5  20        0.85        8.90      7.07 o 
  -6   6  20        0.98        5.25      5.48 o 
  -5   6  20       15.37       23.11      5.43 o 
  -4   6  20        4.41       11.69      5.02 o 
  -3   6  20       36.31       41.05      5.37 o 
  -2   6  20       19.94       31.46      5.00 o 
  -1   6  20       11.35       14.98      4.75 o 
   0   6  20       18.84       14.35      4.12 o 
   1   6  20       11.38       12.24      3.60 o 
   2   6  20       19.92       21.45      4.98 o 
   3   6  20       36.33       39.35      6.56 o 
   4   6  20        4.42        6.06      5.86 o 
   5   6  20       15.38       20.63      6.61 o 
   6   6  20        0.98        2.93      6.33 o 
  -5   7  20       14.09       14.80      5.67 o 
  -4   7  20       17.17       24.64      6.46 o 
  -3   7  20        0.04        3.24      4.91 o 
  -2   7  20        5.33        7.32      4.91 o 
  -1   7  20       41.26       49.33      5.21 o 
   0   7  20        4.67        9.09      4.17 o 
   1   7  20       41.22       43.74      4.61 o 
   2   7  20        5.34        5.78      4.83 o 
   3   7  20        0.04        4.98      4.94 o 
   4   7  20       17.19       27.90      6.90 o 
   5   7  20       14.09       18.53      6.79 o 
  -4   8  20        1.34        3.14      5.25 o 
  -3   8  20       10.46       20.93      5.36 o 
  -2   8  20       14.53       15.95      5.26 o 
  -1   8  20        5.12        9.15      4.89 o 
   0   8  20       27.14       34.24      4.00 o 
   1   8  20        5.13        6.24      4.92 o 
   2   8  20       14.54       15.04      5.04 o 
   3   8  20       10.44       10.98      5.07 o 
   4   8  20        1.33        4.34      5.05 o 
  -3   9  20        1.36        3.62      4.57 o 
  -2   9  20       11.25       13.85      4.47 o 
  -1   9  20        5.22        3.53      4.33 o 
   0   9  20        6.91        5.26      4.23 o 
   1   9  20        5.24        3.87      4.43 o 
   2   9  20       11.24       12.40      4.57 o 
   3   9  20        1.36        6.78      4.58 o 
   1   0  21        0.19        3.04      3.93 o 
   2   0  21        0.44        2.87      7.79 o 
   3   0  21        1.05        3.51      6.66 o 
   4   0  21       11.18       18.29      6.59 o 
   5   0  21        1.07        0.88      6.90 o 
   6   0  21        0.07        7.46      6.72 o 
  -6   1  21        1.83       11.16      8.75 o 
  -5   1  21        1.65        2.71      6.70 o 
  -4   1  21        0.99        8.16      6.34 o 
  -3   1  21        6.83        8.21      6.16 o 
  -2   1  21        9.84       16.29      6.22 o 
  -1   1  21        1.51        4.73      3.99 o 
   0   1  21        7.04        5.92      4.01 o 
   1   1  21        1.51        3.68      4.88 o 
   2   1  21        9.85       11.88      5.76 o 
   3   1  21        6.83       17.65      8.64 o 
   4   1  21        0.99        9.26      6.04 o 
   5   1  21        1.66       16.49      6.73 o 
   6   1  21        1.83       16.93      7.15 o 
  -6   2  21        3.67       12.36      6.62 o 
  -5   2  21        0.03        1.14      6.73 o 
  -4   2  21        0.46       10.16      6.17 o 
  -3   2  21        1.06       -0.22      5.84 o 
  -2   2  21        6.15       13.29      5.98 o 
  -1   2  21        5.36        5.34      4.03 o 
   0   2  21        0.79        1.47      4.11 o 
   1   2  21        5.36        6.96      4.96 o 
   2   2  21        6.16       10.79      5.96 o 
   3   2  21        1.07        0.46      6.89 o 
   4   2  21        0.46       10.10      6.09 o 
   5   2  21        0.03        3.00      6.53 o 
   6   2  21        3.67        6.67      6.36 o 
  -6   3  21        9.83       11.26      6.47 o 
  -5   3  21        1.65        0.71      6.65 o 
  -4   3  21        1.06        5.70      5.98 o 
  -3   3  21        0.56        3.06      5.71 o 
  -2   3  21        2.69        4.04      5.95 o 
  -1   3  21        3.72        5.28      3.49 o 
   0   3  21        1.48        7.26      4.00 o 
   1   3  21        3.72        6.89      4.78 o 
   2   3  21        2.68        5.06      6.15 o 
   3   3  21        0.56        7.22      6.19 o 
   4   3  21        1.05        5.83      6.53 o 
   5   3  21        1.65       10.23      8.25 o 
   6   3  21        9.83       14.53      6.62 o 
  -5   4  21        5.96       12.14      6.56 o 
  -4   4  21        9.99        7.33      6.49 o 
  -3   4  21        7.95       14.57      4.96 o 
  -2   4  21        5.86        8.29      4.78 o 
  -1   4  21        5.83        7.73      4.08 o 
   0   4  21        2.56        5.72      4.13 o 
   1   4  21        5.82        7.50      4.89 o 
   2   4  21        5.86       10.59      5.98 o 
   3   4  21        7.95        6.77      6.18 o 
   4   4  21        9.99       14.51      6.34 o 
   5   4  21        5.96       13.30      7.16 o 
  -5   5  21        3.92       14.09      6.69 o 
  -4   5  21        0.81        8.07      4.98 o 
  -3   5  21        2.88        4.06      4.99 o 
  -2   5  21       14.68       18.18      4.94 o 
  -1   5  21       12.77       16.66      5.94 o 
   0   5  21       13.36       15.20      4.23 o 
   1   5  21       12.77       14.38      5.16 o 
   2   5  21       14.68       16.04      6.31 o 
   3   5  21        2.88        9.03      6.41 o 
   4   5  21        0.81        2.92      6.77 o 
   5   5  21        3.93       10.90      6.64 o 
  -4   6  21        3.57        4.93      5.17 o 
  -3   6  21        1.86        4.11      4.95 o 
  -2   6  21        1.07        2.96      4.78 o 
  -1   6  21       16.33       18.44      6.23 o 
   0   6  21        0.00       -0.21      4.20 o 
   1   6  21       16.33       15.62      5.46 o 
   2   6  21        1.07        6.92      6.38 o 
   3   6  21        1.86        6.87      4.83 o 
   4   6  21        3.57       10.28      6.24 o 
  -3   7  21       24.66       24.85      5.55 o 
  -2   7  21        0.63        1.94      5.05 o 
  -1   7  21       14.11        6.76      6.14 o 
   0   7  21       18.09       18.24      4.47 o 
   1   7  21       14.10       13.08      6.35 o 
   2   7  21        0.63        6.92      5.08 o 
   3   7  21       24.67       33.61      6.18 o 
  -1   8  21        2.75        5.39      5.30 o 
   0   8  21        9.66        7.25      5.06 o 
   1   8  21        2.75       -1.90      6.45 o 
   0   0  22       40.79       33.40      6.33 o 
   1   0  22       15.43       12.42      5.09 o 
   2   0  22       10.08       13.00      6.61 o 
   3   0  22       10.44       19.15      6.43 o 
   4   0  22        0.34        9.08      6.31 o 
  -4   1  22        0.62        3.49      6.40 o 
  -3   1  22        2.71        3.57      6.27 o 
  -2   1  22        3.31        4.79      6.26 o 
  -1   1  22       11.91       10.97      5.23 o 
   0   1  22        1.83        4.64      4.12 o 
   1   1  22       11.93       12.71      5.26 o 
   2   1  22        3.30        3.31      5.93 o 
   3   1  22        2.71       13.51      6.45 o 
   4   1  22        0.62        2.64      6.77 o 
  -4   2  22        6.77       19.21      6.55 o 
  -3   2  22        2.85        7.34      6.23 o 
  -2   2  22        5.69       12.87      6.30 o 
  -1   2  22        0.88       -1.74      4.92 o 
   0   2  22        3.24        0.87      4.07 o 
   1   2  22        0.88        3.50      4.98 o 
   2   2  22        5.69       11.14      6.57 o 
   3   2  22        2.86        8.94      6.31 o 
   4   2  22        6.75        8.79      6.86 o 
  -4   3  22        6.55       13.34      6.62 o 
  -3   3  22        6.00       11.45      6.51 o 
  -2   3  22        2.26        3.48      8.32 o 
  -1   3  22        7.27        2.68      5.25 o 
   0   3  22        0.22        1.22      4.31 o 
   1   3  22        7.27       11.88      5.31 o 
   2   3  22        2.26        7.60      6.10 o 
   3   3  22        6.01       14.63      6.65 o 
   4   3  22        6.56        9.57      6.65 o 
  -3   4  22        1.21        4.08      6.58 o 
  -2   4  22        2.07        5.27      6.27 o 
  -1   4  22        1.53        6.69      5.94 o 
   0   4  22       15.14       15.92      5.25 o 
   1   4  22        1.53        0.93      5.23 o 
   2   4  22        2.08        9.69      6.39 o 
   3   4  22        1.21        8.64      6.49 o 
  -3   5  22       10.83       17.68     14.22 o 
  -2   5  22        5.85        8.69      5.09 o 
  -1   5  22        2.73        3.85      4.93 o 
   0   5  22       20.58       15.65      5.58 o 
   1   5  22        2.73        3.48      6.14 o 
   2   5  22        5.86        8.62      6.40 o 
   3   5  22       10.83       17.50      6.91 o 
  -1   6  22        3.32        8.91      5.17 o 
   0   6  22        6.74       12.33      5.35 o 
   1   6  22        3.32       -1.56      6.53 o 
   1   0  23        0.11        6.06      6.09 o 
   2   0  23        2.14        4.03      6.73 o 
  -2   1  23        0.31        4.84      8.32 o 
  -1   1  23        0.46        4.39      5.29 o 
   0   1  23        4.52        0.39      6.93 o 
   1   1  23        0.46       -1.26      5.47 o 
   2   1  23        0.31        2.67      6.53 o 
  -1   2  23        3.42        1.35      6.29 o 
   0   2  23        8.75        8.59      7.34 o 
   1   2  23        3.42        9.28      5.55 o 
                                                 
